# Supplementary material for: 3-(2,3-Dioxoindolin-1-yl)propane­nitrile
Source: Acta Crystallogr Sect E Struct Rep Online. 2014 Feb 26;70(Pt 3):o361–2. doi: 10.1107/S1600536814003985 (PMC3998493; doi:10.1107/S1600536814003985)
Supplement: Supplementary file 1 [file e-70-0o361-sup1.cif]

##############################################################################
#                                                                            #
# This CIF contains the data in a paper accepted for publication in          #
# Acta Crystallographica Section E. It conforms to the requirements of       #
# Notes for Authors for Acta Crystallographica Section E, and has been       #
# peer reviewed under the auspices of the IUCr Commission on Journals.       #
#                                                                            #
# Full details of the Crystallographic Information File format               #
# are given in the paper "The Crystallographic Information File (CIF):       #
# a New Standard Archive File for Crystallography" by S. R. Hall, F. H.      #
# Allen and I. D. Brown [Acta Cryst. (1991), A47, 655-685].                  #
#                                                                            #
# The current version of the core CIF dictionary is obtainable from          #
# ftp://ftp.iucr.org/pub/cif_core.dic.                                       #
#                                                                            #
# Software is freely available for graphical display of the structure(s)     #
# in this CIF. For information consult the CIF software page                 #
# http://www.iucr.org/resources/cif/software.                                #
#                                                                            #
# This file may be used for bona fide research purposes within the           #
# scientific community so long as proper attribution is given to the journal # 
# article from which it was obtained.                                        #
#                                                                            #
##############################################################################
data_I
_database_code_depnum_ccdc_archive 'CCDC 988036'
_audit_creation_method     SHELXL-97
_journal_date_recd_electronic     2014-02-19
_journal_date_accepted     2014-02-20
_journal_name_full     'Acta Crystallographica, Section E'
_journal_year     2014
_journal_volume     70
_journal_issue      3
_journal_page_first     o361
_journal_page_last     o362
_journal_paper_category     QO
_journal_paper_doi     10.1107/S1600536814003985
_journal_coeditor_code     TK5297
_publ_contact_author
;
Fatima-Zahrae Qachchachi
Laboratoire de Chimie Organique Appliqu\'ee, Universit\'e Sidi Mohamed
Ben Abdallah, Facult\'e des Sciences et Techniques, Route d'Immouzzer,
BP 2202 F\`es, Morocco
;
_publ_contact_author_email     'fatimazahrae_qachchachi@yahoo.fr'
_publ_contact_author_fax     '212 537 77 54 40'
_publ_section_title
;
3-(2,3-Dioxoindolin-1-yl)propanenitrile
;
loop_
    _publ_author_name
    _publ_author_address
    'Qachchachi, Fatima-Zahrae'
;
Laboratoire de Chimie Organique Appliqu\'ee,
Universit\'e Sidi Mohamed Ben Abdallah,
Facult\'e des Sciences et Techniques,
Route d'Immouzzer,
BP 2202  F\`es, Morocco
;
    'Kandri Rodi, Youssef'
;
Laboratoire de Chimie Organique Appliqu\'ee,
Universit\'e Sidi Mohamed Ben Abdallah,
Facult\'e des Sciences et Techniques,
Route d'Immouzzer,
BP 2202  F\`es, Morocco
;
    'Essassi, El Mokhtar'
;
Laboratoire de Chimie Organique H\'et\'erocyclique,
URAC 21, P\^ole de Comp\'etences Pharmacochimie,
Universit\'e Mohammed V-Agdal,
Avenue Ibn Battouta, BP 1014, Rabat, Morocco
;
    'Bodensteiner, Michael'
;
X-Ray Structure Analysis Unit, University of Regensburg, D-93053 Regensburg,
Germany
;
    'El Ammari, Lahcen'
;
Laboratoire de Chimie du Solide Appliqu\'ee,
Facult\'e des Sciences, Universit\'e Mohammed V-Agdal,
Avenue Ibn Battouta, BP 1014, Rabat, Morocco
;
_chemical_name_systematic
;
3-(2,3-Dioxoindolin-1-yl)propanenitrile
;
_chemical_name_common     ?
_chemical_formula_moiety     'C11 H8 N2 O2'
_chemical_formula_sum     'C11 H8 N2 O2'
_chemical_formula_iupac     'C11 H8 N2 O2'
_chemical_formula_weight     200.19
_chemical_melting_point     ?
_symmetry_cell_setting     triclinic
_symmetry_space_group_name_H-M     'P -1'
_symmetry_space_group_name_Hall     '-P 1'
loop_
    _symmetry_equiv_pos_as_xyz
    'x, y, z'
    '-x, -y, -z'
_cell_length_a     7.1967(2)
_cell_length_b     9.9909(3)
_cell_length_c     13.5534(5)
_cell_angle_alpha     77.508(3)
_cell_angle_beta     81.551(3)
_cell_angle_gamma     77.717(3)
_cell_volume     924.44(5)
_cell_formula_units_Z     4
_cell_measurement_reflns_used     4004
_cell_measurement_theta_min     4.6090
_cell_measurement_theta_max     73.3420
_cell_measurement_temperature     123.00(16)
_exptl_crystal_description     'plate'
_exptl_crystal_colour     'orange'
_exptl_crystal_size_max     0.2595
_exptl_crystal_size_mid     0.1659
_exptl_crystal_size_min     0.1228
_exptl_crystal_density_diffrn     1.438
_exptl_crystal_density_meas     ?
_exptl_crystal_density_method     'not measured'
_exptl_crystal_F_000     416
_exptl_absorpt_coefficient_mu     0.844
_exptl_absorpt_correction_type     analytical
_exptl_absorpt_process_details
;
(Clark & Reid, 1995)
;
_exptl_absorpt_correction_T_min     0.827
_exptl_absorpt_correction_T_max     0.917
_diffrn_ambient_temperature     123(2)
_diffrn_radiation_type     'Cu K\a'
_diffrn_radiation_wavelength     1.54184
_diffrn_radiation_source     'SuperNova (Cu) X-ray Source'
_diffrn_radiation_monochromator     'mirror'
_diffrn_measurement_device_type
                            'Agilent SuperNova (Single source at offset, Atlas)'
_diffrn_measurement_method     '\w scans'
_diffrn_detector_area_resol_mean     10.3546
_diffrn_reflns_number     5751
_diffrn_reflns_av_R_equivalents     0.0126
_diffrn_reflns_av_sigmaI/netI     0.0163
_diffrn_reflns_theta_min     4.61
_diffrn_reflns_theta_max     73.68
_diffrn_reflns_theta_full     67.50
_diffrn_measured_fraction_theta_max     0.952
_diffrn_measured_fraction_theta_full     0.986
_diffrn_reflns_limit_h_min     -8
_diffrn_reflns_limit_h_max     8
_diffrn_reflns_limit_k_min     -12
_diffrn_reflns_limit_k_max     9
_diffrn_reflns_limit_l_min     -16
_diffrn_reflns_limit_l_max     16
_refine_special_details
;
Refinement of <i>F</i>^2^ against all reflections. The weighted <i>R</i>-factor
<i>wR</i> and goodness of fit <i>S</i> are based on <i>F</i>^2^, conventional
<i>R</i>-factors <i>R</i> are based on <i>F</i>, with <i>F</i> set to zero for
negative <i>F</i>^2^. The threshold expression of <i>F</i>^2^ >
2\s(<i>F</i>^2^) is used only for calculating <i>R</i>-factors(gt) <i>etc</i>.
and is not relevant to the choice of reflections for refinement.
<i>R</i>-factors based on <i>F</i>^2^ are statistically about twice as large
as those based on <i>F</i>, and <i>R</i>- factors based on all data will be
even larger.
;
_reflns_number_total     3546
_reflns_number_gt     3292
_reflns_threshold_expression     I>2\s(I)
_refine_ls_structure_factor_coef     Fsqd
_refine_ls_matrix_type     full
_refine_ls_R_factor_all     0.0353
_refine_ls_R_factor_gt     0.0332
_refine_ls_wR_factor_gt     0.0840
_refine_ls_wR_factor_ref     0.0856
_refine_ls_goodness_of_fit_ref     1.074
_refine_ls_restrained_S_all     1.074
_refine_ls_number_reflns     3546
_refine_ls_number_parameters     271
_refine_ls_number_restraints     0
_refine_ls_hydrogen_treatment     constr
_refine_ls_weighting_scheme     calc
_refine_ls_weighting_details
         'calc w=1/[\s^2^(Fo^2^)+(0.0448P)^2^+0.2333P] where P=(Fo^2^+2Fc^2^)/3'
_atom_sites_solution_hydrogens     geom
_atom_sites_solution_primary     direct
_atom_sites_solution_secondary     difmap
_refine_ls_shift/su_max     0.001
_refine_ls_shift/su_mean     0.000
_refine_diff_density_max     0.189
_refine_diff_density_min     -0.277
_refine_ls_extinction_method     none
_refine_ls_extinction_coef     ?
loop_
    _atom_type_symbol
    _atom_type_description
    _atom_type_scat_dispersion_real
    _atom_type_scat_dispersion_imag
    _atom_type_scat_source
    'C' 'C' 0.0181 0.0091
                         'International Tables Vol C Tables 4.2.6.8 and 6.1.1.4'
    'H' 'H' 0.0000 0.0000
                         'International Tables Vol C Tables 4.2.6.8 and 6.1.1.4'
    'N' 'N' 0.0311 0.0180
                         'International Tables Vol C Tables 4.2.6.8 and 6.1.1.4'
    'O' 'O' 0.0492 0.0322
                         'International Tables Vol C Tables 4.2.6.8 and 6.1.1.4'
_computing_data_collection     'CrysAlis PRO (Agilent, 2013)'
_computing_cell_refinement     'CrysAlis PRO (Agilent, 2013)'
_computing_data_reduction     'CrysAlis PRO (Agilent, 2013)'
_computing_structure_solution     'SHELXS97 (Sheldrick, 2008)'
_computing_structure_refinement     'SHELXL97 (Sheldrick, 2008)'
_computing_molecular_graphics     'ORTEP-3 for Windows (Farrugia, 2012)'
_computing_publication_material
                            'WinGX (Farrugia, 2012) and publCIF (Westrip, 2010)'
loop_
    _atom_site_type_symbol
    _atom_site_label
    _atom_site_fract_x
    _atom_site_fract_y
    _atom_site_fract_z
    _atom_site_U_iso_or_equiv
    _atom_site_adp_type
    _atom_site_calc_flag
    _atom_site_refinement_flags
    _atom_site_occupancy
    _atom_site_symmetry_multiplicity
    _atom_site_disorder_assembly
    _atom_site_disorder_group
    C C1 0.35182(15) 0.75842(11) 1.04434(8) 0.0189(2) Uani d . 1 1 . .
    C C2 0.27845(15) 0.61738(11) 1.07606(8) 0.0193(2) Uani d . 1 1 . .
    C C3 0.27526(15) 0.57304(11) 0.98035(8) 0.0181(2) Uani d . 1 1 . .
    C C4 0.33583(14) 0.67561(11) 0.90158(8) 0.0171(2) Uani d . 1 1 . .
    C C5 0.34919(16) 0.66466(11) 0.80081(8) 0.0196(2) Uani d . 1 1 . .
    H H5 0.3914 0.7340 0.7475 0.023 Uiso calc R 1 1 . .
    C C6 0.29746(16) 0.54636(11) 0.78129(9) 0.0213(2) Uani d . 1 1 . .
    H H6 0.3044 0.5357 0.7128 0.026 Uiso calc R 1 1 . .
    C C7 0.23621(16) 0.44382(11) 0.85865(9) 0.0218(2) Uani d . 1 1 . .
    H H7 0.2015 0.3652 0.8423 0.026 Uiso calc R 1 1 . .
    C C8 0.22547(15) 0.45570(11) 0.95987(9) 0.0201(2) Uani d . 1 1 . .
    H H8 0.1853 0.3857 1.0133 0.024 Uiso calc R 1 1 . .
    C C9 0.44795(16) 0.90577(11) 0.87921(8) 0.0210(2) Uani d . 1 1 . .
    H H9A 0.5298 0.8784 0.8187 0.025 Uiso calc R 1 1 . .
    H H9B 0.5278 0.9390 0.9189 0.025 Uiso calc R 1 1 . .
    C C10 0.28577(18) 1.02563(12) 0.84414(9) 0.0253(2) Uani d . 1 1 . .
    H H10A 0.3403 1.0976 0.7927 0.030 Uiso calc R 1 1 . .
    H H10B 0.1974 0.9897 0.8113 0.030 Uiso calc R 1 1 . .
    C C11 0.17723(17) 1.09045(11) 0.92779(9) 0.0241(2) Uani d . 1 1 . .
    C C12 0.35805(16) 0.79086(12) 1.50595(9) 0.0231(2) Uani d . 1 1 . .
    C C13 0.30355(17) 0.93949(12) 1.53235(9) 0.0232(2) Uani d . 1 1 . .
    C C14 0.22133(16) 1.02896(12) 1.44313(9) 0.0220(2) Uani d . 1 1 . .
    C C15 0.22224(15) 0.94421(12) 1.37283(8) 0.0204(2) Uani d . 1 1 . .
    C C16 0.15683(16) 1.00021(12) 1.27902(9) 0.0232(2) Uani d . 1 1 . .
    H H16 0.1550 0.9430 1.2317 0.028 Uiso calc R 1 1 . .
    C C17 0.09340(17) 1.14485(13) 1.25670(9) 0.0265(3) Uani d . 1 1 . .
    H H17 0.0477 1.1861 1.1927 0.032 Uiso calc R 1 1 . .
    C C18 0.09507(18) 1.23038(13) 1.32516(10) 0.0285(3) Uani d . 1 1 . .
    H H18 0.0522 1.3283 1.3072 0.034 Uiso calc R 1 1 . .
    C C19 0.15933(17) 1.17260(13) 1.41961(9) 0.0262(3) Uani d . 1 1 . .
    H H19 0.1609 1.2298 1.4670 0.031 Uiso calc R 1 1 . .
    C C20 0.35533(17) 0.68910(12) 1.35580(9) 0.0233(2) Uani d . 1 1 . .
    H H20A 0.4907 0.6454 1.3637 0.028 Uiso calc R 1 1 . .
    H H20B 0.3452 0.7277 1.2827 0.028 Uiso calc R 1 1 . .
    C C21 0.23180(18) 0.57728(12) 1.39112(9) 0.0264(3) Uani d . 1 1 . .
    H H21A 0.2874 0.4972 1.3572 0.032 Uiso calc R 1 1 . .
    H H21B 0.2345 0.5436 1.4653 0.032 Uiso calc R 1 1 . .
    C C22 0.03284(19) 0.62732(13) 1.36936(9) 0.0283(3) Uani d . 1 1 . .
    N N1 0.38031(13) 0.78390(9) 0.94098(7) 0.01830(19) Uani d . 1 1 . .
    N N2 0.09333(16) 1.14251(11) 0.99259(9) 0.0312(2) Uani d . 1 1 . .
    N N3 0.30023(14) 0.80320(10) 1.41232(7) 0.0216(2) Uani d . 1 1 . .
    N N4 -0.12343(17) 0.66540(14) 1.35365(10) 0.0410(3) Uani d . 1 1 . .
    O O1 0.37857(12) 0.82987(8) 1.10106(6) 0.02410(18) Uani d . 1 1 . .
    O O2 0.23689(12) 0.56414(9) 1.16318(6) 0.02605(19) Uani d . 1 1 . .
    O O3 0.33463(13) 0.96621(9) 1.61077(6) 0.0300(2) Uani d . 1 1 . .
    O O4 0.43958(13) 0.68559(9) 1.55714(6) 0.0300(2) Uani d . 1 1 . .
loop_
    _atom_site_aniso_label
    _atom_site_aniso_U_11
    _atom_site_aniso_U_22
    _atom_site_aniso_U_33
    _atom_site_aniso_U_12
    _atom_site_aniso_U_13
    _atom_site_aniso_U_23
    C1 0.0187(5) 0.0186(5) 0.0195(5) -0.0013(4) -0.0037(4) -0.0046(4)
    C2 0.0190(5) 0.0186(5) 0.0202(5) -0.0023(4) -0.0033(4) -0.0042(4)
    C3 0.0168(5) 0.0180(5) 0.0191(5) -0.0017(4) -0.0027(4) -0.0038(4)
    C4 0.0159(5) 0.0152(5) 0.0207(5) -0.0010(4) -0.0035(4) -0.0052(4)
    C5 0.0221(5) 0.0176(5) 0.0187(5) -0.0024(4) -0.0028(4) -0.0037(4)
    C6 0.0239(5) 0.0209(5) 0.0202(5) -0.0003(4) -0.0054(4) -0.0079(4)
    C7 0.0230(5) 0.0171(5) 0.0278(6) -0.0029(4) -0.0061(4) -0.0081(4)
    C8 0.0194(5) 0.0167(5) 0.0238(5) -0.0030(4) -0.0027(4) -0.0033(4)
    C9 0.0238(5) 0.0188(5) 0.0221(5) -0.0083(4) 0.0004(4) -0.0052(4)
    C10 0.0350(6) 0.0189(5) 0.0230(6) -0.0065(5) -0.0061(5) -0.0029(4)
    C11 0.0257(6) 0.0150(5) 0.0318(6) -0.0062(4) -0.0057(5) -0.0011(5)
    C12 0.0247(6) 0.0265(6) 0.0187(5) -0.0073(4) 0.0000(4) -0.0044(4)
    C13 0.0240(6) 0.0278(6) 0.0195(5) -0.0086(4) 0.0007(4) -0.0064(4)
    C14 0.0207(5) 0.0262(6) 0.0205(5) -0.0072(4) 0.0005(4) -0.0065(4)
    C15 0.0173(5) 0.0233(5) 0.0210(5) -0.0057(4) 0.0011(4) -0.0053(4)
    C16 0.0199(5) 0.0300(6) 0.0204(5) -0.0040(4) -0.0014(4) -0.0072(4)
    C17 0.0213(6) 0.0315(6) 0.0242(6) -0.0020(5) -0.0034(4) -0.0024(5)
    C18 0.0253(6) 0.0238(6) 0.0347(7) -0.0011(5) -0.0042(5) -0.0049(5)
    C19 0.0247(6) 0.0264(6) 0.0293(6) -0.0054(4) -0.0007(5) -0.0103(5)
    C20 0.0259(6) 0.0241(6) 0.0208(5) -0.0034(4) -0.0011(4) -0.0083(4)
    C21 0.0359(7) 0.0226(6) 0.0217(6) -0.0065(5) -0.0048(5) -0.0042(4)
    C22 0.0360(7) 0.0307(6) 0.0232(6) -0.0137(5) 0.0018(5) -0.0117(5)
    N1 0.0218(4) 0.0158(4) 0.0187(4) -0.0050(3) -0.0024(3) -0.0048(3)
    N2 0.0303(5) 0.0220(5) 0.0406(6) -0.0057(4) 0.0009(5) -0.0070(5)
    N3 0.0259(5) 0.0222(5) 0.0178(4) -0.0052(4) -0.0020(4) -0.0056(4)
    N4 0.0322(7) 0.0549(8) 0.0445(7) -0.0133(5) -0.0001(5) -0.0254(6)
    O1 0.0306(4) 0.0231(4) 0.0219(4) -0.0061(3) -0.0050(3) -0.0089(3)
    O2 0.0318(4) 0.0277(4) 0.0181(4) -0.0077(3) -0.0017(3) -0.0019(3)
    O3 0.0380(5) 0.0351(5) 0.0205(4) -0.0101(4) -0.0033(4) -0.0095(4)
    O4 0.0379(5) 0.0287(4) 0.0216(4) -0.0030(4) -0.0056(4) -0.0026(3)
_geom_special_details
;
All e.s.d.'s (except the e.s.d. in the dihedral angle between two l.s. planes)
are estimated using the full covariance matrix. The cell e.s.d.'s are taken
into account individually in the estimation of e.s.d.'s in distances, angles
and torsion angles; correlations between e.s.d.'s in cell parameters are only
used when they are defined by crystal symmetry. An approximate (isotropic)
treatment of cell e.s.d.'s is used for estimating e.s.d.'s involving l.s.
planes.
;
loop_
    _geom_bond_atom_site_label_1
    _geom_bond_atom_site_label_2
    _geom_bond_site_symmetry_2
    _geom_bond_distance
    _geom_bond_publ_flag
    C1 O1 . 1.2153(14) ?
    C1 N1 . 1.3612(14) ?
    C1 C2 . 1.5610(15) ?
    C2 O2 . 1.2079(14) ?
    C2 C3 . 1.4633(15) ?
    C3 C8 . 1.3886(15) ?
    C3 C4 . 1.4000(15) ?
    C4 C5 . 1.3812(15) ?
    C4 N1 . 1.4163(13) ?
    C5 C6 . 1.3990(15) ?
    C5 H5 . 0.9500 ?
    C6 C7 . 1.3910(16) ?
    C6 H6 . 0.9500 ?
    C7 C8 . 1.3919(16) ?
    C7 H7 . 0.9500 ?
    C8 H8 . 0.9500 ?
    C9 N1 . 1.4533(14) ?
    C9 C10 . 1.5311(16) ?
    C9 H9A . 0.9900 ?
    C9 H9B . 0.9900 ?
    C10 C11 . 1.4686(17) ?
    C10 H10A . 0.9900 ?
    C10 H10B . 0.9900 ?
    C11 N2 . 1.1465(17) ?
    C12 O4 . 1.2137(15) ?
    C12 N3 . 1.3655(15) ?
    C12 C13 . 1.5581(16) ?
    C13 O3 . 1.2120(15) ?
    C13 C14 . 1.4591(17) ?
    C14 C19 . 1.3898(17) ?
    C14 C15 . 1.4035(16) ?
    C15 C16 . 1.3811(16) ?
    C15 N3 . 1.4184(15) ?
    C16 C17 . 1.3997(17) ?
    C16 H16 . 0.9500 ?
    C17 C18 . 1.3935(18) ?
    C17 H17 . 0.9500 ?
    C18 C19 . 1.3880(18) ?
    C18 H18 . 0.9500 ?
    C19 H19 . 0.9500 ?
    C20 N3 . 1.4627(14) ?
    C20 C21 . 1.5277(16) ?
    C20 H20A . 0.9900 ?
    C20 H20B . 0.9900 ?
    C21 C22 . 1.4638(19) ?
    C21 H21A . 0.9900 ?
    C21 H21B . 0.9900 ?
    C22 N4 . 1.1437(18) ?
loop_
    _geom_angle_atom_site_label_1
    _geom_angle_atom_site_label_2
    _geom_angle_atom_site_label_3
    _geom_angle_site_symmetry_1
    _geom_angle_site_symmetry_3
    _geom_angle
    _geom_angle_publ_flag
    O1 C1 N1 . . 127.39(10) ?
    O1 C1 C2 . . 126.58(10) ?
    N1 C1 C2 . . 106.03(9) ?
    O2 C2 C3 . . 131.42(10) ?
    O2 C2 C1 . . 123.65(10) ?
    C3 C2 C1 . . 104.94(9) ?
    C8 C3 C4 . . 120.97(10) ?
    C8 C3 C2 . . 131.70(10) ?
    C4 C3 C2 . . 107.33(9) ?
    C5 C4 C3 . . 121.79(10) ?
    C5 C4 N1 . . 127.51(10) ?
    C3 C4 N1 . . 110.69(9) ?
    C4 C5 C6 . . 116.62(10) ?
    C4 C5 H5 . . 121.7 ?
    C6 C5 H5 . . 121.7 ?
    C7 C6 C5 . . 122.30(10) ?
    C7 C6 H6 . . 118.9 ?
    C5 C6 H6 . . 118.9 ?
    C6 C7 C8 . . 120.37(10) ?
    C6 C7 H7 . . 119.8 ?
    C8 C7 H7 . . 119.8 ?
    C3 C8 C7 . . 117.95(10) ?
    C3 C8 H8 . . 121.0 ?
    C7 C8 H8 . . 121.0 ?
    N1 C9 C10 . . 113.21(9) ?
    N1 C9 H9A . . 108.9 ?
    C10 C9 H9A . . 108.9 ?
    N1 C9 H9B . . 108.9 ?
    C10 C9 H9B . . 108.9 ?
    H9A C9 H9B . . 107.7 ?
    C11 C10 C9 . . 112.92(10) ?
    C11 C10 H10A . . 109.0 ?
    C9 C10 H10A . . 109.0 ?
    C11 C10 H10B . . 109.0 ?
    C9 C10 H10B . . 109.0 ?
    H10A C10 H10B . . 107.8 ?
    N2 C11 C10 . . 179.16(13) ?
    O4 C12 N3 . . 126.70(11) ?
    O4 C12 C13 . . 127.01(10) ?
    N3 C12 C13 . . 106.28(10) ?
    O3 C13 C14 . . 131.27(11) ?
    O3 C13 C12 . . 123.77(11) ?
    C14 C13 C12 . . 104.90(9) ?
    C19 C14 C15 . . 121.09(11) ?
    C19 C14 C13 . . 131.24(11) ?
    C15 C14 C13 . . 107.57(10) ?
    C16 C15 C14 . . 121.14(11) ?
    C16 C15 N3 . . 128.32(10) ?
    C14 C15 N3 . . 110.52(10) ?
    C15 C16 C17 . . 117.12(11) ?
    C15 C16 H16 . . 121.4 ?
    C17 C16 H16 . . 121.4 ?
    C18 C17 C16 . . 122.25(11) ?
    C18 C17 H17 . . 118.9 ?
    C16 C17 H17 . . 118.9 ?
    C19 C18 C17 . . 120.05(11) ?
    C19 C18 H18 . . 120.0 ?
    C17 C18 H18 . . 120.0 ?
    C18 C19 C14 . . 118.32(11) ?
    C18 C19 H19 . . 120.8 ?
    C14 C19 H19 . . 120.8 ?
    N3 C20 C21 . . 112.93(9) ?
    N3 C20 H20A . . 109.0 ?
    C21 C20 H20A . . 109.0 ?
    N3 C20 H20B . . 109.0 ?
    C21 C20 H20B . . 109.0 ?
    H20A C20 H20B . . 107.8 ?
    C22 C21 C20 . . 113.17(10) ?
    C22 C21 H21A . . 108.9 ?
    C20 C21 H21A . . 108.9 ?
    C22 C21 H21B . . 108.9 ?
    C20 C21 H21B . . 108.9 ?
    H21A C21 H21B . . 107.8 ?
    N4 C22 C21 . . 179.04(15) ?
    C1 N1 C4 . . 111.00(9) ?
    C1 N1 C9 . . 124.54(9) ?
    C4 N1 C9 . . 124.46(9) ?
    C12 N3 C15 . . 110.66(9) ?
    C12 N3 C20 . . 121.49(10) ?
    C15 N3 C20 . . 126.46(9) ?
loop_
    _geom_torsion_atom_site_label_1
    _geom_torsion_atom_site_label_2
    _geom_torsion_atom_site_label_3
    _geom_torsion_atom_site_label_4
    _geom_torsion_site_symmetry_1
    _geom_torsion_site_symmetry_2
    _geom_torsion_site_symmetry_3
    _geom_torsion_site_symmetry_4
    _geom_torsion
    _geom_torsion_publ_flag
    O1 C1 C2 O2 . . . . 1.10(18) ?
    N1 C1 C2 O2 . . . . -179.24(10) ?
    O1 C1 C2 C3 . . . . -178.80(11) ?
    N1 C1 C2 C3 . . . . 0.85(11) ?
    O2 C2 C3 C8 . . . . -0.7(2) ?
    C1 C2 C3 C8 . . . . 179.16(11) ?
    O2 C2 C3 C4 . . . . 179.23(12) ?
    C1 C2 C3 C4 . . . . -0.87(11) ?
    C8 C3 C4 C5 . . . . -0.18(16) ?
    C2 C3 C4 C5 . . . . 179.85(10) ?
    C8 C3 C4 N1 . . . . -179.42(9) ?
    C2 C3 C4 N1 . . . . 0.61(12) ?
    C3 C4 C5 C6 . . . . 0.55(16) ?
    N1 C4 C5 C6 . . . . 179.66(10) ?
    C4 C5 C6 C7 . . . . -0.27(16) ?
    C5 C6 C7 C8 . . . . -0.40(17) ?
    C4 C3 C8 C7 . . . . -0.50(16) ?
    C2 C3 C8 C7 . . . . 179.47(11) ?
    C6 C7 C8 C3 . . . . 0.77(16) ?
    N1 C9 C10 C11 . . . . 69.07(12) ?
    O4 C12 C13 O3 . . . . -1.59(19) ?
    N3 C12 C13 O3 . . . . 179.97(11) ?
    O4 C12 C13 C14 . . . . 176.08(12) ?
    N3 C12 C13 C14 . . . . -2.37(12) ?
    O3 C13 C14 C19 . . . . 2.4(2) ?
    C12 C13 C14 C19 . . . . -175.05(12) ?
    O3 C13 C14 C15 . . . . 178.60(12) ?
    C12 C13 C14 C15 . . . . 1.18(12) ?
    C19 C14 C15 C16 . . . . -1.74(17) ?
    C13 C14 C15 C16 . . . . -178.43(10) ?
    C19 C14 C15 N3 . . . . 177.06(10) ?
    C13 C14 C15 N3 . . . . 0.37(13) ?
    C14 C15 C16 C17 . . . . 1.18(16) ?
    N3 C15 C16 C17 . . . . -177.39(11) ?
    C15 C16 C17 C18 . . . . 0.00(17) ?
    C16 C17 C18 C19 . . . . -0.66(19) ?
    C17 C18 C19 C14 . . . . 0.14(18) ?
    C15 C14 C19 C18 . . . . 1.04(18) ?
    C13 C14 C19 C18 . . . . 176.84(12) ?
    N3 C20 C21 C22 . . . . 66.72(13) ?
    O1 C1 N1 C4 . . . . 179.14(11) ?
    C2 C1 N1 C4 . . . . -0.51(11) ?
    O1 C1 N1 C9 . . . . -0.68(18) ?
    C2 C1 N1 C9 . . . . 179.67(9) ?
    C5 C4 N1 C1 . . . . -179.22(10) ?
    C3 C4 N1 C1 . . . . -0.04(12) ?
    C5 C4 N1 C9 . . . . 0.60(17) ?
    C3 C4 N1 C9 . . . . 179.78(9) ?
    C10 C9 N1 C1 . . . . -93.32(12) ?
    C10 C9 N1 C4 . . . . 86.88(12) ?
    O4 C12 N3 C15 . . . . -175.78(11) ?
    C13 C12 N3 C15 . . . . 2.67(12) ?
    O4 C12 N3 C20 . . . . -8.40(18) ?
    C13 C12 N3 C20 . . . . 170.05(9) ?
    C16 C15 N3 C12 . . . . 176.66(11) ?
    C14 C15 N3 C12 . . . . -2.04(13) ?
    C16 C15 N3 C20 . . . . 10.05(19) ?
    C14 C15 N3 C20 . . . . -168.64(10) ?
    C21 C20 N3 C12 . . . . 80.57(13) ?
    C21 C20 N3 C15 . . . . -114.16(12) ?
loop_
    _geom_hbond_atom_site_label_D
    _geom_hbond_atom_site_label_H
    _geom_hbond_atom_site_label_A
    _geom_hbond_site_symmetry_A
    _geom_hbond_distance_DH
    _geom_hbond_distance_HA
    _geom_hbond_distance_DA
    _geom_hbond_angle_DHA
    C16 H16 O1 . 0.95 2.50 3.2787(14) 139
    C20 H20B O1 . 0.99 2.45 3.4287(14) 170
    C6 H6 O4 1_554 0.95 2.51 3.1740(14) 127
    C5 H5 O3 1_554 0.95 2.63 3.5085(14) 153
    C9 H9B O1 2_677 0.99 2.49 3.2269(13) 131
_iucr_refine_instructions_details
;
TITL
CELL  1.54184  7.19672  9.99088 13.55336 77.50820 81.55070 77.71690
ZERR  4  0.00024  0.00028  0.00046  0.00260  0.00280  0.00260
LATT 1
SFAC C H N O
UNIT 44 32 8 8
TEMP -150
PLAN 6
FMAP 2
L.S. 10
BOND
BOND $H
HTAB 2.6
HTAB C16 O1
HTAB C20 O1
HTAB C6 O4_$1
HTAB C5 O3_$1
HTAB C8 N2_$2
HTAB C9 O1_$3
eqiv $1 x, y, z-1
eqiv $2 x, y-1, z
eqiv $3 -x+1, -y+2, -z+2
CONF
ACTA 135
WGHT      0.0448      0.2333
FVAR       8.28552
C1    1    0.351820    0.758416    1.044344    11.00000    0.01866    0.01856 =
         0.01945   -0.00457   -0.00365   -0.00131
C2    1    0.278452    0.617381    1.076059    11.00000    0.01905    0.01858 =
         0.02020   -0.00423   -0.00330   -0.00227
C3    1    0.275256    0.573038    0.980349    11.00000    0.01681    0.01796 =
         0.01910   -0.00380   -0.00269   -0.00166
C4    1    0.335828    0.675609    0.901575    11.00000    0.01588    0.01520 =
         0.02074   -0.00522   -0.00352   -0.00105
C5    1    0.349190    0.664665    0.800813    11.00000    0.02210    0.01758 =
         0.01869   -0.00374   -0.00276   -0.00237
AFIX  43
H5    2    0.391371    0.733959    0.747473    11.00000   -1.20000
AFIX   0
C6    1    0.297457    0.546360    0.781287    11.00000    0.02390    0.02087 =
         0.02017   -0.00789   -0.00543   -0.00029
AFIX  43
H6    2    0.304397    0.535681    0.712798    11.00000   -1.20000
AFIX   0
C7    1    0.236214    0.443823    0.858654    11.00000    0.02300    0.01712 =
         0.02776   -0.00806   -0.00609   -0.00294
AFIX  43
H7    2    0.201526    0.365244    0.842318    11.00000   -1.20000
AFIX   0
C8    1    0.225468    0.455703    0.959874    11.00000    0.01939    0.01670 =
         0.02377   -0.00329   -0.00274   -0.00298
AFIX  43
H8    2    0.185311    0.385697    1.013304    11.00000   -1.20000
AFIX   0
C9    1    0.447953    0.905771    0.879207    11.00000    0.02383    0.01882 =
         0.02209   -0.00522    0.00044   -0.00835
AFIX  23
H9A   2    0.529758    0.878407    0.818718    11.00000   -1.20000
H9B   2    0.527838    0.939049    0.918902    11.00000   -1.20000
AFIX   0
C10   1    0.285770    1.025635    0.844145    11.00000    0.03504    0.01887 =
         0.02298   -0.00287   -0.00606   -0.00648
AFIX  23
H10A  2    0.340295    1.097588    0.792670    11.00000   -1.20000
H10B  2    0.197436    0.989747    0.811297    11.00000   -1.20000
AFIX   0
C11   1    0.177230    1.090445    0.927793    11.00000    0.02569    0.01500 =
         0.03183   -0.00114   -0.00570   -0.00620
C12   1    0.358045    0.790858    1.505953    11.00000    0.02468    0.02651 =
         0.01867   -0.00437   -0.00002   -0.00729
C13   1    0.303549    0.939492    1.532352    11.00000    0.02398    0.02776 =
         0.01950   -0.00642    0.00072   -0.00856
C14   1    0.221325    1.028963    1.443132    11.00000    0.02068    0.02623 =
         0.02046   -0.00652    0.00054   -0.00725
C15   1    0.222235    0.944207    1.372833    11.00000    0.01731    0.02334 =
         0.02104   -0.00532    0.00115   -0.00568
C16   1    0.156825    1.000205    1.279022    11.00000    0.01989    0.03002 =
         0.02042   -0.00725   -0.00140   -0.00401
AFIX  43
H16   2    0.154958    0.943022    1.231688    11.00000   -1.20000
AFIX   0
C17   1    0.093405    1.144851    1.256700    11.00000    0.02134    0.03153 =
         0.02417   -0.00236   -0.00344   -0.00205
AFIX  43
H17   2    0.047658    1.186129    1.192690    11.00000   -1.20000
AFIX   0
C18   1    0.095070    1.230383    1.325157    11.00000    0.02528    0.02380 =
         0.03474   -0.00490   -0.00425   -0.00108
AFIX  43
H18   2    0.052190    1.328318    1.307166    11.00000   -1.20000
AFIX   0
C19   1    0.159331    1.172601    1.419612    11.00000    0.02469    0.02637 =
         0.02932   -0.01030   -0.00073   -0.00538
AFIX  43
H19   2    0.160897    1.229796    1.466986    11.00000   -1.20000
AFIX   0
C20   1    0.355325    0.689102    1.355798    11.00000    0.02586    0.02407 =
         0.02080   -0.00830   -0.00113   -0.00339
AFIX  23
H20A  2    0.490659    0.645408    1.363687    11.00000   -1.20000
H20B  2    0.345161    0.727725    1.282684    11.00000   -1.20000
AFIX   0
C21   1    0.231795    0.577275    1.391122    11.00000    0.03590    0.02256 =
         0.02167   -0.00417   -0.00479   -0.00649
AFIX  23
H21A  2    0.287386    0.497178    1.357239    11.00000   -1.20000
H21B  2    0.234546    0.543577    1.465261    11.00000   -1.20000
AFIX   0
C22   1    0.032839    0.627318    1.369360    11.00000    0.03604    0.03069 =
         0.02320   -0.01173    0.00177   -0.01368
N1    3    0.380307    0.783895    0.940984    11.00000    0.02178    0.01581 =
         0.01874   -0.00480   -0.00236   -0.00502
N2    3    0.093329    1.142513    0.992585    11.00000    0.03029    0.02199 =
         0.04061   -0.00700    0.00090   -0.00568
N3    3    0.300232    0.803195    1.412319    11.00000    0.02588    0.02223 =
         0.01779   -0.00556   -0.00199   -0.00518
N4    3   -0.123428    0.665404    1.353655    11.00000    0.03220    0.05491 =
         0.04451   -0.02541   -0.00009   -0.01334
O1    4    0.378572    0.829870    1.101059    11.00000    0.03063    0.02312 =
         0.02186   -0.00889   -0.00503   -0.00606
O2    4    0.236887    0.564135    1.163182    11.00000    0.03180    0.02774 =
         0.01811   -0.00188   -0.00173   -0.00768
O3    4    0.334632    0.966209    1.610775    11.00000    0.03802    0.03506 =
         0.02053   -0.00947   -0.00333   -0.01008
O4    4    0.439579    0.685589    1.557141    11.00000    0.03785    0.02874 =
         0.02160   -0.00262   -0.00556   -0.00299
HKLF 4
REM
REM R1 =  0.0332 for   3292 Fo > 4sig(Fo)  and  0.0353 for all   3546 data
REM    271 parameters refined using      0 restraints
END
WGHT      0.0448      0.2333
REM Highest difference peak  0.189,  deepest hole -0.277,  1-sigma level  0.051
Q1    1   0.3063  0.6907  1.0637  11.00000  0.05    0.19
Q2    1   0.1909  0.9869  1.4199  11.00000  0.05    0.18
Q3    1   0.2624  0.9974  1.4874  11.00000  0.05    0.18
Q4    1   0.3047  0.6168  0.9397  11.00000  0.05    0.18
Q5    1   0.3605  0.9641  0.8619  11.00000  0.05    0.16
Q6    1   0.2462  0.9941  1.4049  11.00000  0.05    0.16
;
