# Supplementary material for: 3-(2,3-Dioxoindolin-1-yl)propane­nitrile
Source: Acta Crystallogr Sect E Struct Rep Online. 2014 Feb 26;70(Pt 3):o361–2. doi: 10.1107/S1600536814003985 (PMC3998493; doi:10.1107/S1600536814003985)
Supplement: Supplementary file 2 [file e-70-0o361-Isup2.hkl]

# 
# h,k,l, Fc-squared, Fo-squared, sigma(Fo-squared) and status flag 
# 
data_I
_shelx_title ' ' 
_shelx_refln_list_code          4 
_shelx_F_calc_maximum      134.38 
_exptl_crystal_F_000       416.00 
_reflns_d_resolution_high  0.8033 
 
loop_ 
 _symmetry_equiv_pos_as_xyz 
 'x, y, z' 
 '-x, -y, -z' 
 
_cell_length_a     7.1967 
_cell_length_b     9.9909 
_cell_length_c    13.5534 
_cell_angle_alpha  77.508 
_cell_angle_beta   81.551 
_cell_angle_gamma  77.717 
 
_shelx_F_squared_multiplier     1.000 
 
loop_ 
 _refln_index_h 
 _refln_index_k 
 _refln_index_l 
 _refln_F_squared_calc 
 _refln_F_squared_meas 
 _refln_F_squared_sigma 
 _refln_observed_status 
   1   0   0      855.59      798.19      4.05 o 
   2   0   0     9598.50     8584.42     14.51 o 
   3   0   0      842.64      851.78      9.92 o 
   4   0   0      159.87      143.86      4.65 o 
   5   0   0       43.86       45.52      1.91 o 
   6   0   0        1.57        1.81      0.36 o 
   7   0   0       71.11       71.38      3.08 o 
   8   0   0       10.15        9.04      0.94 o 
  -7   1   0       39.71       38.81      1.48 o 
  -6   1   0        0.25        0.70      0.34 o 
  -5   1   0       22.94       27.40      1.15 o 
  -4   1   0     1471.58     1557.79     15.66 o 
  -3   1   0       39.05       39.28      2.17 o 
  -2   1   0    18058.46    14567.10     32.65 o 
  -1   1   0     3838.46     3284.77     11.27 o 
   0   1   0      277.39      252.52      1.51 o 
   1   1   0     4067.80     3477.97     12.46 o 
   2   1   0    12240.07     9911.38     25.66 o 
   3   1   0      171.92      192.25      4.03 o 
   4   1   0      277.17      273.12      3.88 o 
   5   1   0       60.19       67.04      2.28 o 
   6   1   0      482.08      487.94      6.34 o 
   7   1   0       35.56       35.12      2.27 o 
   8   1   0       69.19       69.60      2.58 o 
  -7   2   0       61.46       58.29      1.71 o 
  -6   2   0      103.06      109.49      2.20 o 
  -5   2   0       71.13       74.13      1.89 o 
  -4   2   0     2908.79     2862.07     21.88 o 
  -3   2   0      530.35      573.13      8.41 o 
  -2   2   0     1543.47     1540.08     11.26 o 
  -1   2   0     2869.43     2415.96     61.90 o 
   0   2   0      150.31      143.41      1.90 o 
   1   2   0      233.57      208.34      3.88 o 
   2   2   0     7892.72     7183.83     25.42 o 
   3   2   0      500.66      519.67      7.63 o 
   4   2   0     1705.81     1843.89     11.14 o 
   5   2   0       47.58       44.12      1.84 o 
   6   2   0       11.04        9.81      0.67 o 
   7   2   0       11.30        9.99      1.30 o 
   8   2   0       28.53       26.08      1.64 o 
  -7   3   0        3.73        4.67      0.82 o 
  -6   3   0      515.98      523.14     17.10 o 
  -5   3   0      246.91      246.16      5.24 o 
  -4   3   0       15.62       14.15      1.02 o 
  -3   3   0      452.51      457.21      7.97 o 
  -2   3   0      114.84      120.91      3.50 o 
  -1   3   0      304.02      320.88     10.09 o 
   0   3   0      108.99      107.14      1.76 o 
   1   3   0       19.07       20.49      1.45 o 
   2   3   0       95.76       87.57      3.27 o 
   3   3   0      338.80      332.99      6.92 o 
   4   3   0      161.94      182.58      5.55 o 
   5   3   0      344.39      354.06      4.00 o 
   6   3   0        0.05        0.24      0.42 o 
   7   3   0       21.76       22.21      1.42 o 
   8   3   0        2.69        3.60      0.73 o 
  -7   4   0       96.88       96.17      2.78 o 
  -6   4   0       14.22       15.11      1.50 o 
  -5   4   0       19.94       22.48      1.11 o 
  -4   4   0        0.98        0.92      0.48 o 
  -3   4   0       62.51       68.32      3.34 o 
  -2   4   0      469.53      513.74      7.91 o 
  -1   4   0       48.42       45.80      2.10 o 
   0   4   0        1.11        1.01      0.33 o 
   1   4   0      649.01      653.73      8.65 o 
   2   4   0      419.57      447.30      8.06 o 
   3   4   0      975.59     1021.88     13.24 o 
   4   4   0       56.83       58.60      3.48 o 
   5   4   0        8.55       10.14      0.97 o 
   6   4   0       20.79       21.78      1.24 o 
   7   4   0       19.01       17.49      1.09 o 
   8   4   0      107.92      111.57      2.03 o 
  -7   5   0        7.16        7.06      0.71 o 
  -6   5   0       15.99       14.49      1.38 o 
  -5   5   0        8.24       10.16      0.80 o 
  -4   5   0       10.07       12.94      0.65 o 
  -3   5   0      101.05       95.17      2.89 o 
  -2   5   0      914.88      972.24     11.98 o 
  -1   5   0       79.42       66.98      2.85 o 
   0   5   0      671.17      737.00     14.59 o 
   1   5   0      766.69      750.54     10.27 o 
   2   5   0      314.71      306.88      7.27 o 
   3   5   0      184.57      205.80      6.52 o 
   4   5   0      176.44      180.96      6.54 o 
   5   5   0       17.67       21.23      1.40 o 
   6   5   0      125.65      126.78      2.84 o 
   7   5   0        2.20        2.49      0.50 o 
   8   5   0       49.35       47.17      1.80 o 
  -6   6   0        2.03        1.17      0.54 o 
  -5   6   0        0.00        0.76      0.36 o 
  -4   6   0      642.04      671.04      6.27 o 
  -3   6   0        8.39       11.59      0.74 o 
  -2   6   0      175.20      178.58      2.89 o 
  -1   6   0      185.62      195.84      5.41 o 
   0   6   0       98.17      110.09      3.74 o 
   1   6   0      215.72      260.29      6.49 o 
   2   6   0       68.66       58.51      3.49 o 
   3   6   0       92.13       91.69      4.65 o 
   4   6   0      160.08      152.16      9.62 o 
   5   6   0      102.34      100.58      5.79 o 
   6   6   0      324.62      343.74      6.99 o 
   7   6   0        0.85        0.81      0.73 o 
   8   6   0        1.72        1.07      0.36 o 
  -6   7   0       66.65       72.21      1.84 o 
  -5   7   0       71.03       72.41      1.73 o 
  -4   7   0        0.09       -0.31      0.65 o 
  -3   7   0      274.14      275.66      3.23 o 
  -2   7   0       85.42       87.82      1.88 o 
  -1   7   0        0.00        0.64      0.21 o 
   0   7   0        7.90        7.25      0.61 o 
   1   7   0      302.72      310.67      4.27 o 
   2   7   0     1002.18     1029.14      6.60 o 
   3   7   0       13.15       13.76      0.98 o 
   4   7   0      352.74      361.42      9.66 o 
   5   7   0      222.71      220.41      5.41 o 
   6   7   0       94.94       95.38      3.53 o 
   7   7   0       30.11       27.17      1.47 o 
   8   7   0        0.37        0.59      0.26 o 
  -5   8   0       43.37       34.74      1.28 o 
  -4   8   0        0.14        0.29      0.40 o 
  -3   8   0        5.69        7.25      1.03 o 
  -2   8   0       71.28       68.90      1.60 o 
  -1   8   0      278.81      257.73      3.04 o 
   0   8   0      625.27      635.48      4.54 o 
   1   8   0      168.91      179.94      2.91 o 
   2   8   0      975.79      960.94      7.08 o 
   3   8   0      180.19      181.83      3.04 o 
   4   8   0      144.64      154.41      4.19 o 
   5   8   0        6.81        7.61      0.72 o 
   6   8   0       12.97       12.55      0.92 o 
   7   8   0        0.01       -0.04      0.21 o 
  -4   9   0        1.84        0.86      0.36 o 
  -3   9   0        2.71        1.69      0.54 o 
  -2   9   0       78.35       86.96      2.03 o 
  -1   9   0       92.85       83.47      2.09 o 
   0   9   0      316.54      324.07      4.00 o 
   1   9   0      453.63      451.24      7.20 o 
   2   9   0       12.73       12.13      0.85 o 
   3   9   0        0.05        0.57      0.35 o 
   4   9   0       12.96       13.59      0.96 o 
   5   9   0       89.85       89.27      2.97 o 
   6   9   0       11.26       10.03      0.62 o 
   7   9   0       11.51       10.45      0.66 o 
  -3  10   0        1.99        3.05      0.47 o 
  -2  10   0      216.62      213.52      3.91 o 
  -1  10   0      123.08      134.21      2.34 o 
   0  10   0       57.17       53.81      2.38 o 
   1  10   0        2.45        1.05      0.52 o 
   2  10   0        1.09        2.20      0.69 o 
   3  10   0       13.81       13.07      0.80 o 
   4  10   0       78.63       76.06      1.66 o 
   5  10   0       34.70       37.85      1.66 o 
   6  10   0      154.99      154.17      2.69 o 
  -1  11   0       43.17       41.69      1.49 o 
   0  11   0        9.78       12.18      0.98 o 
   1  11   0        1.71        0.55      0.47 o 
   2  11   0        0.30        0.30      0.37 o 
   3  11   0        2.24        1.20      0.36 o 
   1  12   0       29.69       30.93      1.13 o 
   2  12   0       66.22       77.16      1.73 o 
  -3 -11   1      142.41      140.38      2.81 o 
  -2 -11   1        9.31        7.78      0.80 o 
  -1 -11   1       84.77       85.95      2.50 o 
   0 -11   1       41.42       38.29      1.59 o 
  -6 -10   1       26.18       24.45      0.97 o 
  -5 -10   1        6.04       11.15      0.86 o 
  -4 -10   1       13.47       16.41      0.77 o 
  -3 -10   1       61.55       54.12      2.20 o 
  -2 -10   1       24.52       21.16      1.53 o 
  -1 -10   1       48.97       48.08      2.26 o 
   0 -10   1        0.55        1.79      0.61 o 
   1 -10   1       28.31       32.23      1.11 o 
   2 -10   1       48.72       53.44      1.89 o 
   3 -10   1       48.66       52.28      1.59 o 
  -6  -9   1        9.72       10.57      0.57 o 
  -5  -9   1        1.44        1.27      0.53 o 
  -4  -9   1        6.18        9.08      0.70 o 
  -3  -9   1        2.45        2.06      0.77 o 
  -2  -9   1      138.65      136.44      3.93 o 
  -1  -9   1       24.44       30.51      1.94 o 
   0  -9   1      231.91      222.06      2.68 o 
   1  -9   1       54.66       58.11      1.72 o 
   2  -9   1      275.99      257.27      4.35 o 
   3  -9   1        3.70        5.79      0.79 o 
   4  -9   1       25.34       24.54      1.19 o 
  -7  -8   1       34.42       33.76      1.17 o 
  -6  -8   1       15.32       12.77      0.93 o 
  -5  -8   1       23.37       18.19      1.47 o 
  -4  -8   1       56.03       57.94      1.70 o 
  -3  -8   1      104.93      106.44      2.36 o 
  -2  -8   1       41.72       43.67      1.33 o 
  -1  -8   1       46.24       43.16      1.87 o 
   0  -8   1        2.46        1.23      0.32 o 
   1  -8   1        0.67        0.68      0.28 o 
   2  -8   1       37.46       29.44      1.05 o 
   3  -8   1        0.32        1.23      0.67 o 
   4  -8   1        1.06        2.37      0.58 o 
   5  -8   1        8.04        8.15      0.64 o 
  -7  -7   1        0.12        0.13      0.37 o 
  -6  -7   1      149.21      145.37      4.27 o 
  -5  -7   1      663.91      706.68      9.81 o 
  -4  -7   1       49.09       49.63      1.61 o 
  -3  -7   1      479.09      502.68      5.80 o 
  -2  -7   1       53.03       59.81      2.01 o 
  -1  -7   1       22.83       26.50      1.29 o 
   0  -7   1      138.10      132.02      1.96 o 
   1  -7   1       66.27       75.96      1.75 o 
   2  -7   1      396.65      391.27      3.38 o 
   3  -7   1        8.56        9.70      0.67 o 
   4  -7   1      136.45      126.59      3.67 o 
   5  -7   1        7.76        7.98      0.63 o 
  -8  -6   1       64.26       61.02      1.75 o 
  -7  -6   1      398.12      430.35      6.81 o 
  -6  -6   1        7.71        7.22      1.18 o 
  -5  -6   1       30.68       27.46      2.07 o 
  -4  -6   1      757.87      780.61     21.32 o 
  -3  -6   1      398.71      429.59     11.19 o 
  -2  -6   1      113.37      117.01      4.76 o 
  -1  -6   1        6.50        9.94      1.35 o 
   1  -6   1       21.60       20.87      1.89 o 
   2  -6   1       78.95       71.07      1.64 o 
   3  -6   1       31.54       30.39      1.00 o 
   4  -6   1       71.03       66.74      1.76 o 
   5  -6   1        5.37        5.82      0.62 o 
   6  -6   1       28.54       29.45      1.59 o 
  -8  -5   1       29.41       30.91      1.39 o 
  -7  -5   1      130.49      139.19      2.67 o 
  -6  -5   1       75.41       79.93      2.24 o 
  -5  -5   1        7.66        7.42      0.99 o 
  -4  -5   1      191.97      201.64      3.77 o 
  -3  -5   1     1066.41     1164.19     15.19 o 
  -2  -5   1      886.97      957.74     12.98 o 
  -1  -5   1      164.05      159.42      4.74 o 
   0  -5   1       70.81       96.59      2.22 o 
   1  -5   1      309.02      340.10      6.73 o 
   2  -5   1        8.78       12.66      1.45 o 
   3  -5   1        1.83        1.95      0.29 o 
   4  -5   1        8.68        9.29      0.58 o 
   5  -5   1       93.14       97.72      2.35 o 
   6  -5   1        0.01        0.35      0.64 o 
   7  -5   1       63.34       50.99      1.72 o 
  -8  -4   1       68.16       66.57      1.48 o 
  -7  -4   1       16.53       16.90      2.30 o 
  -6  -4   1        0.33       -0.59      0.87 o 
  -5  -4   1       98.85       91.33      1.76 o 
  -4  -4   1       35.12       31.08      2.51 o 
  -3  -4   1       57.74       74.75      3.75 o 
  -2  -4   1      782.10      794.17     10.79 o 
  -1  -4   1     1383.83     1385.65     12.65 o 
   0  -4   1       69.88       80.39      6.95 o 
   1  -4   1        8.08       13.58      1.26 o 
   2  -4   1      519.45      461.00      7.76 o 
   3  -4   1       92.89       94.11      4.04 o 
   4  -4   1      175.02      162.15      2.60 o 
   5  -4   1      197.32      199.63      5.57 o 
   6  -4   1        2.18        1.93      0.77 o 
   7  -4   1       33.06       26.81      1.52 o 
  -8  -3   1        1.22        0.74      0.42 o 
  -7  -3   1      167.57      168.14      5.17 o 
  -6  -3   1      144.18      145.11      3.91 o 
  -5  -3   1       18.55       18.88      0.86 o 
  -4  -3   1      313.36      353.51      7.47 o 
  -3  -3   1        1.42        5.72      1.17 o 
  -2  -3   1        6.06        8.09      1.12 o 
  -1  -3   1     3498.46     3260.32     17.47 o 
   0  -3   1     4282.38     4084.02     11.41 o 
   1  -3   1      652.92      613.55      7.50 o 
   2  -3   1       32.24       36.80      2.02 o 
   3  -3   1      845.23      917.95     11.39 o 
   4  -3   1        7.39        4.24      1.10 o 
   5  -3   1      881.54      906.38     13.15 o 
   6  -3   1      503.90      519.02      8.31 o 
   7  -3   1       63.49       56.55      2.38 o 
  -8  -2   1        0.39        0.22      0.45 o 
  -7  -2   1       33.02       31.85      2.13 o 
  -6  -2   1       18.65       16.99      0.99 o 
  -5  -2   1        0.14        0.28      0.31 o 
  -4  -2   1      857.94      903.26     10.53 o 
  -3  -2   1      372.70      377.60      6.56 o 
  -2  -2   1      295.41      331.51      5.61 o 
  -1  -2   1       15.56       13.60      1.06 o 
   0  -2   1     1644.66     1538.41     14.53 o 
   1  -2   1     4596.08     4155.25     21.38 o 
   2  -2   1       24.53       23.35      1.47 o 
   3  -2   1     2033.11     1922.70     15.06 o 
   4  -2   1     3575.40     3438.10     23.25 o 
   5  -2   1      159.79      162.14      2.29 o 
   6  -2   1      836.26      825.52      6.17 o 
   7  -2   1      103.73      102.61      3.30 o 
   8  -2   1       11.89        8.14      0.64 o 
  -8  -1   1       21.99       21.44      1.45 o 
  -7  -1   1       26.23       28.91      2.07 o 
  -6  -1   1        0.00       -0.33      0.52 o 
  -5  -1   1      480.12      487.60      6.20 o 
  -4  -1   1      936.66      990.11     13.92 o 
  -3  -1   1        0.22        1.86      0.53 o 
  -2  -1   1     8632.39     7826.45     23.02 o 
  -1  -1   1      366.75      377.97      4.25 o 
   0  -1   1     1194.30     1073.54      3.66 o 
   1  -1   1      284.51      292.71      5.80 o 
   2  -1   1     4686.62     4448.59     17.60 o 
   3  -1   1      757.47      784.39      9.14 o 
   4  -1   1      487.65      534.45      8.92 o 
   5  -1   1      237.50      231.39      3.19 o 
   6  -1   1        3.29        5.08      0.54 o 
   7  -1   1       70.24       69.57      1.99 o 
  -8   0   1       19.27       18.17      1.27 o 
  -7   0   1       91.88       93.92      2.85 o 
  -6   0   1        0.96       -0.19      0.70 o 
  -5   0   1       79.62       79.44      2.55 o 
  -4   0   1       12.48       14.77      1.62 o 
  -3   0   1       65.74       68.15      2.21 o 
  -2   0   1      935.02      906.30      6.06 o 
  -1   0   1       61.63       53.01      1.16 o 
   1   0   1      615.61      538.39      8.70 o 
   2   0   1     2800.30     2640.69     13.37 o 
   3   0   1       15.58       21.32      1.07 o 
   4   0   1       14.31       16.52      1.57 o 
   5   0   1        7.67        8.13      0.83 o 
   6   0   1      295.44      288.58      4.34 o 
   7   0   1       13.25       14.40      0.95 o 
   8   0   1       32.49       33.26      1.69 o 
  -8   1   1        0.31        0.60      0.39 o 
  -7   1   1       28.20       31.68      1.11 o 
  -6   1   1        5.28        6.06      0.70 o 
  -5   1   1      184.42      188.74      2.92 o 
  -4   1   1      129.06      123.68      4.61 o 
  -3   1   1       78.35       84.63      3.29 o 
  -2   1   1     3771.18     3595.74     16.24 o 
  -1   1   1      130.57      131.47      2.46 o 
   0   1   1      999.11      922.27      4.88 o 
   1   1   1        0.10        0.09      0.28 o 
   2   1   1      170.01      172.85      2.28 o 
   3   1   1      155.99      159.42      2.69 o 
   4   1   1       11.53       12.30      1.81 o 
   5   1   1       26.38       32.57      2.45 o 
   6   1   1       12.49       10.97      0.83 o 
   7   1   1        0.37        0.89      0.71 o 
   8   1   1       45.82       42.80      2.06 o 
  -7   2   1       75.49       73.62      2.05 o 
  -6   2   1        8.27        5.70      0.72 o 
  -5   2   1       66.48       58.18      1.70 o 
  -4   2   1      124.30      131.77      4.85 o 
  -3   2   1      424.39      447.48      7.66 o 
  -2   2   1      285.39      271.10      4.89 o 
  -1   2   1       48.10       47.51      1.61 o 
   0   2   1      424.98      395.27      5.94 o 
   1   2   1      624.84      622.93     11.05 o 
   2   2   1      862.67      857.76      9.00 o 
   3   2   1      274.70      276.49      5.74 o 
   4   2   1        1.30        2.52      0.54 o 
   5   2   1        0.89        0.69      0.54 o 
   6   2   1       90.06       83.68      2.50 o 
   7   2   1      125.60      123.81      2.68 o 
   8   2   1       41.96       41.13      2.08 o 
  -7   3   1        9.29       10.13      1.04 o 
  -6   3   1      232.16      225.39      3.03 o 
  -5   3   1        5.88        5.91      0.62 o 
  -4   3   1       12.24        8.00      0.78 o 
  -3   3   1      228.68      229.18      5.67 o 
  -2   3   1       23.93       23.13      1.56 o 
  -1   3   1      764.10      740.14     14.27 o 
   0   3   1      469.37      489.48      3.58 o 
   1   3   1      548.86      542.24      7.17 o 
   2   3   1     2592.81     2411.30     17.30 o 
   3   3   1        0.52        0.66      0.71 o 
   4   3   1      747.62      767.92      7.40 o 
   5   3   1        4.95        3.68      0.71 o 
   6   3   1      275.11      275.78      6.65 o 
   7   3   1        0.31        0.71      0.58 o 
   8   3   1        4.75        4.44      0.78 o 
  -7   4   1       36.50       38.72      1.74 o 
  -6   4   1        0.34        0.96      0.62 o 
  -5   4   1       83.37       78.98      3.32 o 
  -4   4   1      290.59      315.32     12.34 o 
  -3   4   1       37.27       34.35      2.37 o 
  -2   4   1       63.35       74.03      2.98 o 
  -1   4   1     1099.10     1131.76     26.35 o 
   0   4   1     1184.74     1167.59      7.61 o 
   1   4   1       90.96       88.75      3.36 o 
   2   4   1      810.82      763.33     10.77 o 
   3   4   1      396.05      388.91      8.29 o 
   4   4   1       27.50       28.50      2.48 o 
   5   4   1      131.87      134.00      3.49 o 
   6   4   1       64.52       63.54      2.09 o 
   7   4   1        1.54        2.32      0.71 o 
   8   4   1       10.60       10.28      0.68 o 
  -7   5   1        4.99        5.93      0.63 o 
  -6   5   1      121.98      130.90      3.81 o 
  -5   5   1        1.06        0.94      0.35 o 
  -4   5   1        3.48        2.60      0.59 o 
  -3   5   1      110.52      117.48      2.49 o 
  -2   5   1       53.23       47.62      2.63 o 
  -1   5   1      503.15      509.39      7.56 o 
   0   5   1        0.69       -0.03      0.67 o 
   1   5   1     2206.16     2205.94     17.84 o 
   2   5   1      136.88      147.47      5.18 o 
   3   5   1       57.16       69.81      3.85 o 
   4   5   1      299.97      326.30      8.67 o 
   5   5   1      169.41      162.84      6.15 o 
   6   5   1      124.49      128.21      2.88 o 
   7   5   1       81.20       82.79      2.98 o 
   8   5   1       38.46       39.20      1.70 o 
  -6   6   1       40.32       42.93      1.94 o 
  -5   6   1      172.53      170.49      3.33 o 
  -4   6   1       32.93       34.95      1.47 o 
  -3   6   1      107.79      108.81      2.82 o 
  -2   6   1        1.16        2.84      0.39 o 
  -1   6   1        1.85        2.12      0.57 o 
   0   6   1      200.17      213.38      4.83 o 
   1   6   1      114.79      120.37      4.53 o 
   2   6   1      320.90      299.05      7.88 o 
   3   6   1      214.06      217.63      7.20 o 
   4   6   1       35.10       35.01      2.09 o 
   5   6   1       19.01       20.76      1.43 o 
   6   6   1       14.13       18.31      1.74 o 
   7   6   1      120.24      124.47      3.18 o 
   8   6   1      189.90      196.74      3.49 o 
  -6   7   1      156.74      153.09      2.73 o 
  -5   7   1       25.41       24.83      1.04 o 
  -4   7   1       28.78       27.63      1.29 o 
  -3   7   1        1.93        0.76      0.79 o 
  -2   7   1      257.43      259.46      2.71 o 
  -1   7   1      470.47      489.26      6.22 o 
   0   7   1      109.88      106.36      2.17 o 
   1   7   1       39.03       43.30      1.62 o 
   2   7   1       60.13       63.57      2.01 o 
   3   7   1        6.44        4.43      0.55 o 
   4   7   1       61.22       65.59      4.95 o 
   5   7   1      107.41      112.28      3.84 o 
   6   7   1       94.04      100.12      2.43 o 
   7   7   1        2.48        3.63      0.79 o 
   8   7   1      109.76      109.16      2.24 o 
  -5   8   1       54.61       48.95      1.51 o 
  -4   8   1       35.81       37.57      1.31 o 
  -3   8   1      420.61      404.89      4.61 o 
  -2   8   1       14.26       11.86      0.87 o 
  -1   8   1      128.82      119.01      3.57 o 
   0   8   1      218.80      221.58      4.88 o 
   1   8   1      217.21      215.18      4.08 o 
   2   8   1        0.09        0.74      0.48 o 
   3   8   1       62.69       71.69      1.75 o 
   4   8   1      312.14      323.41      6.05 o 
   5   8   1       12.44        8.69      0.76 o 
   6   8   1      109.51      108.21      3.27 o 
   7   8   1        0.21        0.06      0.23 o 
  -4   9   1       45.90       50.52      1.74 o 
  -3   9   1        7.53        4.98      0.78 o 
  -2   9   1       32.11       32.09      1.79 o 
  -1   9   1      216.75      200.83      3.25 o 
   0   9   1       30.40       32.71      1.34 o 
   1   9   1       93.98       81.75      3.10 o 
   2   9   1      185.61      180.99      5.09 o 
   3   9   1        1.60        1.38      0.41 o 
   4   9   1       32.91       28.09      1.83 o 
   5   9   1        0.66        0.67      0.49 o 
   6   9   1       49.78       54.65      1.37 o 
   7   9   1       21.48       17.58      0.91 o 
  -3  10   1       90.36       91.97      2.27 o 
  -2  10   1       30.12       33.13      1.62 o 
  -1  10   1       14.77       16.64      0.93 o 
   0  10   1      109.86      109.20      3.40 o 
   1  10   1        1.24       -0.10      0.50 o 
   2  10   1       18.20       15.19      0.87 o 
   3  10   1       79.87       79.54      1.92 o 
   4  10   1       10.73       13.82      1.20 o 
   5  10   1       26.66       25.43      1.46 o 
   6  10   1       38.14       34.85      1.40 o 
  -1  11   1        0.33        0.34      0.29 o 
   0  11   1       45.39       44.25      1.86 o 
   1  11   1       26.60       26.96      1.55 o 
   2  11   1       37.52       43.36      1.88 o 
   3  11   1       34.77       40.08      1.63 o 
   5  11   1      124.89      130.16      2.42 o 
   0  12   1       84.70       91.55      1.83 o 
   1  12   1       12.72       15.37      0.88 o 
   2  12   1        0.01        0.00      0.27 o 
  -3 -11   2        1.14        1.83      0.40 o 
  -2 -11   2        2.79        2.53      0.49 o 
  -1 -11   2       15.61       16.52      1.07 o 
   0 -11   2       13.31       14.45      0.91 o 
  -4 -10   2      111.47      108.22      2.47 o 
  -3 -10   2        3.57        3.75      0.70 o 
  -2 -10   2        0.58        0.04      0.50 o 
  -1 -10   2       22.09       21.24      1.50 o 
   0 -10   2       23.98       26.15      1.57 o 
   1 -10   2       66.41       64.83      2.16 o 
   2 -10   2       42.13       39.85      1.52 o 
   3 -10   2       41.36       39.46      1.26 o 
  -6  -9   2        0.14        0.41      0.18 o 
  -5  -9   2      102.29       98.40      2.79 o 
  -4  -9   2       40.09       40.44      1.32 o 
  -3  -9   2       55.09       45.44      1.48 o 
  -2  -9   2      807.11      776.80      9.25 o 
  -1  -9   2      168.61      172.83      4.44 o 
   0  -9   2      238.06      224.70      3.39 o 
   1  -9   2      301.99      317.47      3.20 o 
   2  -9   2        5.28        6.68      0.88 o 
   3  -9   2       57.57       59.70      2.19 o 
   4  -9   2       21.45       20.52      1.03 o 
  -7  -8   2       21.14       23.36      0.89 o 
  -6  -8   2       45.69       41.75      1.35 o 
  -5  -8   2       14.54       19.52      1.53 o 
  -4  -8   2      115.72      104.28      2.35 o 
  -3  -8   2      732.27      736.84      9.01 o 
  -2  -8   2        8.45        6.71      0.95 o 
  -1  -8   2      563.96      560.77      5.20 o 
   0  -8   2      508.80      489.41      3.99 o 
   1  -8   2        0.11        0.40      0.31 o 
   2  -8   2       33.95       33.88      1.11 o 
   3  -8   2      105.41      106.51      2.37 o 
   4  -8   2        0.74        0.61      0.45 o 
   5  -8   2        8.79        9.56      0.67 o 
  -7  -7   2        4.90        5.52      0.52 o 
  -6  -7   2        0.08        0.20      0.59 o 
  -5  -7   2       64.88       59.41      2.91 o 
  -4  -7   2       30.67       29.53      1.30 o 
  -3  -7   2      178.31      167.70      3.45 o 
  -2  -7   2       14.74       17.04      1.12 o 
  -1  -7   2       42.89       48.93      1.87 o 
   0  -7   2      234.76      225.99      3.11 o 
   1  -7   2      177.91      174.44      2.41 o 
   2  -7   2       39.59       34.76      1.13 o 
   3  -7   2      105.87      111.94      2.54 o 
   4  -7   2        3.25        1.90      0.46 o 
   5  -7   2       58.56       53.39      1.42 o 
  -8  -6   2        0.39        0.37      0.20 o 
  -7  -6   2      103.53      106.10      3.28 o 
  -6  -6   2      118.96      119.96      4.14 o 
  -5  -6   2      240.46      234.76      5.96 o 
  -4  -6   2      112.48      112.59      2.15 o 
  -3  -6   2       23.70       18.92      0.89 o 
  -2  -6   2       22.77       19.34      1.98 o 
  -1  -6   2      585.88      567.33      9.17 o 
   1  -6   2      127.03      127.32      2.75 o 
   2  -6   2      240.15      228.86      2.46 o 
   3  -6   2      251.53      238.58      2.81 o 
   4  -6   2       84.74       82.38      1.76 o 
   5  -6   2       34.95       36.93      1.39 o 
   6  -6   2       79.98       73.03      2.36 o 
  -8  -5   2        0.25        0.27      0.28 o 
  -7  -5   2       21.51       21.70      1.64 o 
  -6  -5   2        0.19        0.24      0.72 o 
  -5  -5   2       68.15       70.84      1.92 o 
  -4  -5   2       39.54       38.32      1.71 o 
  -3  -5   2      243.14      237.54      6.76 o 
  -2  -5   2      389.20      385.64      7.98 o 
  -1  -5   2      218.13      230.34      5.49 o 
   0  -5   2      141.26      137.47      3.60 o 
   1  -5   2      241.28      230.26      5.81 o 
   2  -5   2      382.74      382.77      8.07 o 
   3  -5   2        1.10        0.86      0.30 o 
   4  -5   2      146.42      147.51      2.31 o 
   5  -5   2      290.02      279.17      3.95 o 
   6  -5   2       39.61       35.99      2.02 o 
   7  -5   2        1.26        2.86      0.49 o 
  -8  -4   2      105.30       96.78      2.32 o 
  -7  -4   2       22.92       24.33      1.21 o 
  -6  -4   2       37.12       38.25      1.62 o 
  -5  -4   2      334.18      338.19      4.87 o 
  -4  -4   2      168.34      168.19      5.63 o 
  -3  -4   2       22.52       29.86      2.31 o 
  -2  -4   2       11.74       11.75      1.42 o 
  -1  -4   2      420.40      452.02      7.11 o 
   0  -4   2      262.86      271.18      3.52 o 
   1  -4   2       14.74       24.83      1.76 o 
   2  -4   2        8.14        7.11      1.08 o 
   3  -4   2        0.31        0.59      0.46 o 
   4  -4   2       24.26       22.20      0.81 o 
   5  -4   2       74.50       70.08      2.61 o 
   6  -4   2       10.21       12.21      1.39 o 
   7  -4   2      829.61      791.13      7.89 o 
  -8  -3   2       19.25       16.22      1.16 o 
  -7  -3   2       10.71       12.50      0.92 o 
  -6  -3   2     1259.96     1256.38     15.08 o 
  -5  -3   2       13.44       13.67      0.79 o 
  -4  -3   2      342.96      350.59      7.49 o 
  -3  -3   2      415.71      426.08      7.76 o 
  -2  -3   2     2752.38     2727.75     18.08 o 
  -1  -3   2      212.18      221.55      4.51 o 
   0  -3   2     1023.71     1001.47      5.87 o 
   1  -3   2      158.83      157.37      1.55 o 
   2  -3   2      494.87      499.70      7.47 o 
   3  -3   2       10.84       10.60      1.34 o 
   4  -3   2       97.80       96.23      2.57 o 
   5  -3   2      169.69      178.46      3.85 o 
   6  -3   2      158.26      146.60      4.48 o 
   7  -3   2        9.46        7.45      0.98 o 
  -8  -2   2       52.79       51.87      2.11 o 
  -7  -2   2       22.59       25.15      1.22 o 
  -6  -2   2      287.29      288.46      4.47 o 
  -5  -2   2      475.67      489.93      5.48 o 
  -4  -2   2     4987.33     5039.12     25.39 o 
  -3  -2   2      111.73      103.46      3.45 o 
  -2  -2   2     1583.32     1499.76     11.84 o 
  -1  -2   2        4.85        2.25      0.56 o 
   0  -2   2     2596.04     2429.31      7.81 o 
   1  -2   2       14.09       17.16      0.70 o 
   2  -2   2     1215.24     1154.26      7.09 o 
   3  -2   2      976.94     1026.71     11.16 o 
   4  -2   2       34.09       31.37      2.29 o 
   5  -2   2      322.85      333.14      3.22 o 
   6  -2   2      534.20      529.38      5.62 o 
   7  -2   2        2.44        3.37      0.79 o 
   8  -2   2        7.47        4.27      0.53 o 
  -8  -1   2       31.90       28.86      1.60 o 
  -7  -1   2       45.57       48.48      1.90 o 
  -6  -1   2      251.69      256.74      4.08 o 
  -5  -1   2      184.57      182.93      3.51 o 
  -4  -1   2      544.83      575.97      7.48 o 
  -3  -1   2     2160.86     2157.16     13.54 o 
  -2  -1   2     3554.12     3400.42     15.35 o 
  -1  -1   2        6.37        9.09      0.76 o 
   0  -1   2      358.27      325.50      2.46 o 
   1  -1   2      974.74      814.44      6.57 o 
   2  -1   2     3120.22     2851.55     21.32 o 
   3  -1   2      102.24      107.12      3.30 o 
   4  -1   2     1003.88     1014.89     12.00 o 
   5  -1   2        5.12        7.62      0.56 o 
   6  -1   2       19.55       25.03      1.30 o 
   7  -1   2       10.11        9.50      0.80 o 
   8  -1   2        7.91        7.70      0.72 o 
  -8   0   2       15.88       10.85      0.97 o 
  -7   0   2       51.04       50.85      1.94 o 
  -6   0   2       50.33       45.23      2.81 o 
  -5   0   2        0.97        0.99      0.53 o 
  -4   0   2        9.56       12.76      1.64 o 
  -3   0   2      720.81      741.83      6.81 o 
  -2   0   2     1248.53     1153.66      7.53 o 
  -1   0   2     8830.69     7152.38     15.98 o 
   0   0   2     2982.12     2583.15     11.48 o 
   1   0   2      875.27      746.01      6.87 o 
   2   0   2        3.32        8.17      4.22 o 
   3   0   2       86.53       82.27      3.42 o 
   4   0   2        2.78        2.84      0.67 o 
   5   0   2      170.13      174.25      3.13 o 
   6   0   2       40.89       38.78      2.24 o 
   7   0   2        7.38        7.49      0.73 o 
   8   0   2       16.06       13.74      1.08 o 
  -8   1   2       13.76       15.60      1.01 o 
  -7   1   2        1.61        1.43      0.50 o 
  -6   1   2       59.97       62.97      2.06 o 
  -5   1   2       15.25       14.64      0.85 o 
  -4   1   2       26.95       23.24      2.11 o 
  -3   1   2      109.18      113.50      1.92 o 
  -2   1   2       67.58       88.65     14.94 o 
   0   1   2       86.58       89.75      1.63 o 
   1   1   2     1090.60      986.32      6.11 o 
   2   1   2      168.90      141.80      2.41 o 
   3   1   2       59.75       53.32      1.55 o 
   4   1   2      264.47      266.79      3.79 o 
   5   1   2      156.54      164.17      5.13 o 
   6   1   2      165.87      155.90      2.64 o 
   7   1   2       60.96       59.08      2.89 o 
   8   1   2        0.17        0.11      0.51 o 
  -7   2   2        8.13        7.80      0.56 o 
  -6   2   2        0.07        0.37      0.37 o 
  -5   2   2       99.64      101.00      2.75 o 
  -4   2   2        9.49        8.31      1.36 o 
  -3   2   2      308.58      311.27      6.57 o 
  -2   2   2       47.92       41.76      0.91 o 
  -1   2   2      430.55      416.27      2.64 o 
   0   2   2      103.57      108.39      5.65 o 
   1   2   2     3213.39     2791.10     12.06 o 
   2   2   2      138.50      142.15      2.43 o 
   3   2   2        6.29        8.30      0.70 o 
   4   2   2      626.95      612.04      6.12 o 
   5   2   2       15.56       15.16      1.54 o 
   6   2   2      273.57      280.18      6.13 o 
   7   2   2      144.25      152.84      2.99 o 
   8   2   2       11.78        8.12      1.03 o 
  -7   3   2        1.56        0.73      0.43 o 
  -6   3   2       76.95       76.70      2.28 o 
  -5   3   2       39.13       38.35      1.43 o 
  -4   3   2       52.44       54.72      1.94 o 
  -3   3   2      331.90      324.46      6.89 o 
  -2   3   2      123.93      122.28      3.58 o 
  -1   3   2       93.61       83.06      1.33 o 
   0   3   2       47.38       45.34      0.96 o 
   1   3   2     1153.43     1095.62      8.73 o 
   2   3   2     2172.86     2005.98     16.05 o 
   3   3   2        2.40        3.73      0.50 o 
   4   3   2      843.06      899.65     22.74 o 
   5   3   2       15.10       17.41      0.88 o 
   6   3   2        7.91        5.57      0.70 o 
   7   3   2       12.51        9.56      0.84 o 
   8   3   2        0.70        0.42      0.52 o 
  -7   4   2       15.10       16.61      1.11 o 
  -6   4   2      156.33      152.47      2.98 o 
  -5   4   2       87.17       88.76      2.45 o 
  -4   4   2       43.22       43.12      1.41 o 
  -3   4   2      611.98      644.85     10.01 o 
  -2   4   2       38.11       36.85      2.10 o 
  -1   4   2      512.04      511.90      6.41 o 
   0   4   2      649.10      633.71     10.06 o 
   1   4   2      137.02      133.90      4.19 o 
   2   4   2      387.50      391.78      7.82 o 
   3   4   2       78.20       65.10      3.55 o 
   4   4   2        4.01        5.43      1.22 o 
   5   4   2      100.29      105.28      2.26 o 
   6   4   2      116.78      120.48      6.04 o 
   7   4   2       39.64       37.47      1.55 o 
   8   4   2        1.18        1.14      0.35 o 
  -7   5   2       33.93       31.16      1.25 o 
  -6   5   2       49.74       47.60      2.27 o 
  -5   5   2       15.41       14.25      0.92 o 
  -4   5   2       87.22       82.79      2.61 o 
  -3   5   2      317.41      323.04      3.53 o 
  -2   5   2      666.71      682.09      9.60 o 
  -1   5   2       18.90       26.74      1.66 o 
   0   5   2     1162.97     1223.06     15.86 o 
   1   5   2        6.96        6.93      1.19 o 
   2   5   2      178.74      191.17      6.05 o 
   3   5   2     1343.60     1362.28     17.09 o 
   4   5   2       59.79       72.53      4.18 o 
   5   5   2      123.01      122.93      4.61 o 
   6   5   2        0.62        1.85      0.68 o 
   7   5   2      137.22      136.93      3.90 o 
   8   5   2      178.37      181.66      3.65 o 
  -6   6   2        0.03       -0.06      0.44 o 
  -5   6   2       18.99       18.34      1.02 o 
  -4   6   2      573.50      553.84      8.60 o 
  -3   6   2      181.85      177.24      2.67 o 
  -2   6   2      319.64      333.68      3.18 o 
  -1   6   2      642.78      704.93      9.33 o 
   0   6   2       70.00       89.26      2.21 o 
   1   6   2      139.39      187.09      5.80 o 
   2   6   2      143.79      148.72      5.66 o 
   3   6   2       95.04       99.81      4.94 o 
   4   6   2      412.79      431.43      6.52 o 
   5   6   2      529.49      543.40     20.42 o 
   6   6   2        0.02       -0.37      0.67 o 
   7   6   2       40.35       40.72      2.08 o 
   8   6   2        4.09        4.60      0.62 o 
  -6   7   2       16.63       14.44      0.87 o 
  -5   7   2       31.68       29.52      1.11 o 
  -4   7   2      107.13      109.79      2.49 o 
  -3   7   2       60.53       59.39      1.80 o 
  -2   7   2       36.23       35.53      1.42 o 
  -1   7   2       71.45       82.96      1.99 o 
   0   7   2        4.57        4.60      0.71 o 
   1   7   2       76.99       71.94      3.79 o 
   2   7   2      217.08      224.23      5.51 o 
   3   7   2      103.76      102.41      2.70 o 
   4   7   2      164.98      166.92      3.00 o 
   5   7   2       37.16       33.57      1.45 o 
   6   7   2      468.85      463.36      6.96 o 
   7   7   2        1.81        1.33      0.33 o 
   8   7   2       25.10       19.85      1.03 o 
  -5   8   2       60.09       63.35      2.18 o 
  -4   8   2       12.00       10.62      0.74 o 
  -3   8   2       75.04       78.02      1.63 o 
  -2   8   2       25.68       25.11      1.46 o 
  -1   8   2        0.03       -0.01      0.52 o 
   0   8   2       68.54       75.64      2.89 o 
   1   8   2      355.93      345.15      5.69 o 
   2   8   2       23.79       23.27      1.33 o 
   3   8   2      357.63      348.23      4.13 o 
   4   8   2       72.84       60.31      2.70 o 
   5   8   2        5.99        6.82      0.97 o 
   6   8   2        7.88        8.78      0.71 o 
   7   8   2        0.98        1.16      0.30 o 
  -4   9   2       19.60       17.54      1.06 o 
  -3   9   2       24.40       27.07      1.62 o 
  -2   9   2        7.32        9.94      0.92 o 
  -1   9   2      227.04      234.99      5.10 o 
   0   9   2       73.60       72.86      2.95 o 
   1   9   2       35.51       33.72      1.35 o 
   2   9   2      251.28      242.23      3.61 o 
   3   9   2      176.29      174.47      5.13 o 
   4   9   2       22.14       19.46      1.57 o 
   5   9   2       73.65       67.22      2.70 o 
   6   9   2        2.98        1.77      0.52 o 
   7   9   2       45.88       53.89      1.60 o 
  -3  10   2       36.17       32.06      1.37 o 
  -2  10   2       90.00       93.48      1.86 o 
  -1  10   2       44.08       49.19      1.51 o 
   0  10   2        0.60        1.07      0.39 o 
   1  10   2       68.83       68.14      2.75 o 
   2  10   2       14.12       17.76      0.79 o 
   3  10   2      108.29      111.17      2.30 o 
   4  10   2      103.53      118.12      3.43 o 
   5  10   2      139.77      150.95      3.58 o 
   6  10   2       84.52       84.11      2.26 o 
  -2  11   2       17.01       14.73      0.79 o 
  -1  11   2       10.31       11.73      0.91 o 
   0  11   2       24.14       28.90      1.57 o 
   1  11   2       30.31       32.08      1.70 o 
   2  11   2        8.03        6.92      0.84 o 
   3  11   2        7.79       11.14      0.91 o 
   4  11   2        0.38        0.04      0.29 o 
   5  11   2        1.12        0.75      0.34 o 
   0  12   2        4.03        4.45      0.48 o 
   1  12   2       13.90       16.51      0.94 o 
   2  12   2       23.88       24.27      1.09 o 
  -3 -11   3       24.87       23.23      0.99 o 
  -2 -11   3       28.39       30.37      1.29 o 
  -1 -11   3        7.70       10.79      0.80 o 
   0 -11   3        2.87        1.96      0.34 o 
  -4 -10   3      100.87       94.26      2.16 o 
  -3 -10   3       12.42       10.44      0.93 o 
  -2 -10   3      142.05      140.60      3.50 o 
  -1 -10   3       13.63        7.84      0.91 o 
   0 -10   3       53.39       55.67      2.11 o 
  -6  -9   3        1.25        0.53      0.24 o 
  -5  -9   3        0.00        0.14      0.35 o 
  -4  -9   3        3.58        3.47      0.43 o 
  -3  -9   3       44.83       40.27      2.03 o 
  -2  -9   3      128.11      134.84      3.85 o 
  -1  -9   3       13.04       10.87      1.21 o 
   0  -9   3       52.16       50.05      1.59 o 
   1  -9   3      182.34      170.31      2.26 o 
   2  -9   3        4.19        3.84      0.51 o 
   3  -9   3        2.26        2.31      0.53 o 
   4  -9   3       43.41       48.82      1.44 o 
  -6  -8   3       17.42       17.14      0.86 o 
  -5  -8   3        4.03        5.40      0.86 o 
  -4  -8   3       26.16       21.55      1.07 o 
  -3  -8   3       13.41       13.66      1.28 o 
  -2  -8   3      308.62      310.20      6.02 o 
  -1  -8   3      309.14      302.82      5.21 o 
   0  -8   3      185.78      183.93      2.45 o 
   1  -8   3       22.23       29.21      1.03 o 
   2  -8   3        1.82        1.02      0.30 o 
   3  -8   3       16.67       22.01      1.08 o 
   4  -8   3        7.24        7.24      0.84 o 
   5  -8   3       35.41       36.87      1.16 o 
  -7  -7   3        1.01        0.95      0.27 o 
  -6  -7   3      163.93      159.87      4.21 o 
  -5  -7   3       36.86       35.90      2.29 o 
  -4  -7   3      242.24      246.54      4.89 o 
  -3  -7   3        1.12       -0.55      0.55 o 
  -2  -7   3        1.60        1.81      0.45 o 
  -1  -7   3       16.56       15.51      2.25 o 
   0  -7   3       19.13       18.39      0.79 o 
   1  -7   3        4.22        4.81      0.46 o 
   2  -7   3        1.60        0.65      0.26 o 
   3  -7   3        2.86        4.32      0.62 o 
   4  -7   3        0.19        0.26      0.38 o 
   5  -7   3       10.37       11.53      0.92 o 
  -7  -6   3        6.35        7.15      0.88 o 
  -6  -6   3       13.44       12.76      1.47 o 
  -5  -6   3       51.41       52.36      1.95 o 
  -4  -6   3      158.56      158.04      3.28 o 
  -3  -6   3      140.40      148.92      3.13 o 
  -2  -6   3       18.25       16.26      0.81 o 
  -1  -6   3      442.96      454.92     13.38 o 
   0  -6   3       21.96       20.36      1.36 o 
   1  -6   3       13.99       12.76      0.60 o 
   2  -6   3        9.98       11.34      0.78 o 
   3  -6   3       16.11       16.93      0.83 o 
   4  -6   3        3.18        3.96      0.67 o 
   5  -6   3        4.98        6.17      0.61 o 
   6  -6   3       10.16        7.28      0.82 o 
  -8  -5   3       31.04       27.71      1.04 o 
  -7  -5   3       41.11       41.55      2.11 o 
  -6  -5   3       26.33       22.76      1.96 o 
  -5  -5   3       20.56       23.76      1.79 o 
  -4  -5   3      107.74      109.97      2.09 o 
  -3  -5   3      188.16      220.07      6.56 o 
  -2  -5   3      184.40      198.69      5.78 o 
  -1  -5   3      544.03      598.32      8.94 o 
   0  -5   3       71.83       73.03      2.68 o 
   1  -5   3     1007.26     1064.62     13.00 o 
   2  -5   3      421.83      453.70      4.01 o 
   3  -5   3       49.23       54.48      1.29 o 
   4  -5   3       22.46       24.37      0.98 o 
   5  -5   3       84.65       88.97      2.25 o 
   6  -5   3        0.39        0.82      0.54 o 
   7  -5   3        9.60        8.38      0.69 o 
  -7  -4   3       37.28       35.77      1.37 o 
  -6  -4   3       37.90       39.93      1.64 o 
  -5  -4   3        0.98        1.28      1.05 o 
  -4  -4   3        0.00        2.62      2.76 o 
  -3  -4   3      118.13      128.51      4.72 o 
  -2  -4   3        0.24        2.47      0.78 o 
  -1  -4   3      988.64      963.29     10.52 o 
   0  -4   3     1071.24     1086.91      9.51 o 
   1  -4   3     1159.18     1228.77     12.62 o 
   2  -4   3      210.96      220.66      5.87 o 
   3  -4   3      270.29      269.55      7.07 o 
   4  -4   3        1.37        1.07      0.33 o 
   5  -4   3       26.73       28.31      1.31 o 
   6  -4   3       42.28       42.73      2.37 o 
   7  -4   3        2.64        1.69      0.56 o 
  -8  -3   3       19.16       14.12      0.97 o 
  -7  -3   3       88.61       86.06      2.18 o 
  -6  -3   3      479.89      476.49      4.42 o 
  -5  -3   3      234.93      248.58      3.27 o 
  -4  -3   3       62.05       60.44      3.15 o 
  -3  -3   3        2.26        3.16      0.84 o 
  -2  -3   3     1147.31     1121.01     11.65 o 
  -1  -3   3      819.57      723.31      8.32 o 
   0  -3   3      188.50      204.43      2.85 o 
   1  -3   3       54.95       45.84      0.98 o 
   2  -3   3       97.84      104.63      3.62 o 
   3  -3   3      281.88      313.38      6.96 o 
   4  -3   3      111.46      111.77      2.08 o 
   5  -3   3      305.49      324.33      4.14 o 
   6  -3   3        1.46        3.81      0.95 o 
   7  -3   3      157.00      155.64      3.90 o 
  -8  -2   3       20.55       17.32      1.16 o 
  -7  -2   3       19.79       20.67      1.08 o 
  -6  -2   3      119.12      120.58      3.89 o 
  -5  -2   3      319.46      314.07      3.73 o 
  -4  -2   3       28.07       27.04      1.95 o 
  -3  -2   3       71.43       62.45      2.77 o 
  -2  -2   3        3.72        3.95      0.80 o 
  -1  -2   3      358.32      337.95      5.10 o 
   0  -2   3       42.57       42.14      1.57 o 
   1  -2   3       59.71       65.98      1.24 o 
   2  -2   3       74.37       76.96      1.99 o 
   3  -2   3       24.84       21.26      1.71 o 
   4  -2   3      419.33      442.70      8.71 o 
   5  -2   3        1.59        3.21      1.45 o 
   6  -2   3       13.33       12.05      1.41 o 
   7  -2   3       51.30       60.89      2.62 o 
   8  -2   3       47.12       45.15      1.52 o 
  -8  -1   3        3.40        2.95      0.56 o 
  -7  -1   3       29.96       32.57      1.55 o 
  -6  -1   3      264.71      268.85      4.18 o 
  -5  -1   3      258.95      281.65      8.55 o 
  -4  -1   3      367.70      406.61      6.68 o 
  -3  -1   3     1890.87     1888.61     13.38 o 
  -2  -1   3        1.67        2.66      0.59 o 
  -1  -1   3     1703.65     1559.00      9.70 o 
   0  -1   3     1157.06     1024.05      6.86 o 
   1  -1   3      439.42      381.27      3.84 o 
   2  -1   3      556.81      574.60      4.25 o 
   3  -1   3        5.90        4.93      0.50 o 
   4  -1   3       60.20       58.85      2.92 o 
   5  -1   3        8.10        8.84      0.66 o 
   6  -1   3      156.82      154.32      3.13 o 
   7  -1   3        3.91        4.12      0.56 o 
   8  -1   3        3.81        3.96      0.56 o 
  -8   0   3       48.31       48.72      1.84 o 
  -7   0   3       25.68       28.32      1.44 o 
  -6   0   3       38.03       33.31      2.45 o 
  -5   0   3       13.07       11.45      1.08 o 
  -4   0   3       67.23       63.16      3.57 o 
  -3   0   3      998.57     1014.43      8.77 o 
  -2   0   3       22.00       23.03      1.24 o 
  -1   0   3     2700.62     2494.76     11.11 o 
   0   0   3      198.36      190.03      2.04 o 
   1   0   3     1588.74     1519.08      5.59 o 
   2   0   3      715.70      681.80      4.42 o 
   3   0   3      521.51      539.05      4.52 o 
   4   0   3      700.38      640.55      8.78 o 
   5   0   3       64.48       67.05      1.64 o 
   6   0   3       68.35       63.87      2.04 o 
   7   0   3        0.79        0.61      0.38 o 
   8   0   3        0.00        0.03      0.36 o 
  -8   1   3       35.84       35.83      1.41 o 
  -7   1   3      317.93      322.25      4.46 o 
  -6   1   3        3.36        2.55      0.92 o 
  -5   1   3        5.24        4.83      0.54 o 
  -4   1   3      199.44      220.45      6.66 o 
  -3   1   3      328.14      318.79      6.88 o 
  -2   1   3       15.05       12.10      0.82 o 
  -1   1   3      401.02      421.70      4.47 o 
   0   1   3      479.31      483.49      4.64 o 
   1   1   3     1058.91      925.14      9.48 o 
   2   1   3     1646.20     1502.47     16.32 o 
   3   1   3       99.43      101.03      1.73 o 
   4   1   3      103.66       98.98      2.34 o 
   5   1   3       51.70       58.40      1.91 o 
   6   1   3       30.67       34.56      1.65 o 
   7   1   3        1.86        1.31      0.42 o 
   8   1   3      208.66      200.92      4.24 o 
  -7   2   3       66.09       68.60      1.45 o 
  -6   2   3       23.69       22.92      1.28 o 
  -5   2   3      472.61      490.83      5.32 o 
  -4   2   3       64.20       62.33      3.54 o 
  -3   2   3       47.18       43.85      2.61 o 
  -2   2   3      504.19      518.54      7.15 o 
  -1   2   3      732.25      721.82      6.33 o 
   0   2   3     1595.77     1471.07     10.16 o 
   1   2   3       68.99       57.27      1.91 o 
   2   2   3      230.73      210.91      2.32 o 
   3   2   3      312.45      314.62      4.39 o 
   4   2   3      263.80      268.79     11.73 o 
   5   2   3      100.34       96.69      3.28 o 
   6   2   3       13.76       17.27      1.06 o 
   7   2   3       13.12       12.12      0.89 o 
   8   2   3        5.87        7.09      0.92 o 
  -7   3   3       39.65       37.32      1.72 o 
  -6   3   3       67.05       65.21      2.07 o 
  -5   3   3      379.77      377.66      5.03 o 
  -4   3   3        1.41        1.47      1.48 o 
  -3   3   3      151.54      152.74      4.87 o 
  -2   3   3        5.15        4.81      0.76 o 
  -1   3   3       11.91       12.89      0.59 o 
   0   3   3      742.15      715.44      4.65 o 
   1   3   3     1754.28     1663.30     11.00 o 
   2   3   3      734.52      571.43     54.30 o 
   3   3   3       86.83      102.53      4.72 o 
   4   3   3      109.61      103.32      4.43 o 
   5   3   3       22.95       26.29      1.07 o 
   6   3   3      113.88      116.25      4.01 o 
   7   3   3       23.83       22.63      1.22 o 
   8   3   3      227.86      241.34      7.30 o 
  -7   4   3        0.71        0.31      0.34 o 
  -6   4   3        6.03        5.73      0.66 o 
  -5   4   3      180.75      184.12      3.54 o 
  -4   4   3      296.07      278.09      7.73 o 
  -3   4   3       27.66       29.28      2.23 o 
  -2   4   3      272.44      275.61      5.64 o 
  -1   4   3       79.68       77.27      2.44 o 
   0   4   3     1979.63     1948.45      8.94 o 
   1   4   3      515.44      489.54      6.69 o 
   2   4   3       17.85       26.37      1.93 o 
   3   4   3      688.02      643.17     11.17 o 
   4   4   3      159.03      178.21      6.29 o 
   5   4   3       78.58       83.00      3.48 o 
   6   4   3      613.53      638.96      9.10 o 
   7   4   3       68.29       68.24      2.07 o 
   8   4   3       26.06       26.59      1.45 o 
  -6   5   3       11.01       11.07      1.14 o 
  -5   5   3      126.92      126.63      2.11 o 
  -4   5   3       16.20       17.52      1.10 o 
  -3   5   3      274.74      270.82      3.88 o 
  -2   5   3        2.54        2.30      0.62 o 
  -1   5   3        8.03       10.95      1.05 o 
   0   5   3       27.51       22.19      2.85 o 
   1   5   3       73.86       70.32      3.49 o 
   2   5   3       27.01       38.81      2.88 o 
   3   5   3       28.73       30.11      2.73 o 
   4   5   3      517.05      512.95     11.34 o 
   5   5   3      160.41      164.33      2.76 o 
   6   5   3       40.08       40.25      1.47 o 
   7   5   3       12.57       11.54      0.88 o 
   8   5   3      118.57      119.18      2.98 o 
  -6   6   3        1.42        2.44      0.58 o 
  -5   6   3      151.93      162.08      2.74 o 
  -4   6   3        7.51        7.95      1.21 o 
  -3   6   3        6.99        8.83      0.61 o 
  -2   6   3       12.10       14.67      0.75 o 
   0   6   3       89.04       99.89      3.97 o 
   1   6   3      285.93      287.78      7.57 o 
   2   6   3      484.80      528.68     11.00 o 
   3   6   3      132.01      135.04      5.97 o 
   4   6   3      114.02      113.31      2.18 o 
   5   6   3       33.71       37.75      1.37 o 
   6   6   3       12.06       13.61      1.24 o 
   7   6   3      118.19      129.91      2.93 o 
   8   6   3       65.21       66.19      2.09 o 
  -6   7   3        6.40        6.74      0.58 o 
  -5   7   3       94.71       98.22      1.92 o 
  -4   7   3       43.92       42.46      1.57 o 
  -3   7   3      102.52       95.15      2.31 o 
  -2   7   3       44.51       43.41      1.28 o 
  -1   7   3       13.18       12.97      1.15 o 
   0   7   3       56.35       56.60      1.59 o 
   1   7   3       64.71       72.53      3.14 o 
   2   7   3      154.94      148.37      6.26 o 
   3   7   3        1.68        2.04      0.50 o 
   4   7   3        3.63        3.98      0.76 o 
   5   7   3        2.57        3.33      0.77 o 
   6   7   3       67.31       66.81      1.92 o 
   7   7   3        0.75        1.66      0.39 o 
   8   7   3        0.10        0.21      0.17 o 
  -5   8   3        3.33        3.55      0.33 o 
  -4   8   3       28.50       25.29      1.09 o 
  -3   8   3       72.83       70.24      1.89 o 
  -2   8   3       55.11       52.56      1.72 o 
  -1   8   3      341.33      342.39      6.13 o 
   0   8   3      104.73       96.16      1.80 o 
   1   8   3      116.11      112.68      2.05 o 
   2   8   3      242.40      244.96      3.22 o 
   3   8   3        4.66        6.52      0.70 o 
   4   8   3       34.56       34.97      2.05 o 
   5   8   3       25.40       29.30      1.28 o 
   6   8   3      128.63      129.39      2.50 o 
   7   8   3        2.97        2.85      0.39 o 
  -4   9   3        3.57        4.09      0.56 o 
  -3   9   3        2.35        2.70      0.65 o 
  -2   9   3      211.81      205.61      4.47 o 
  -1   9   3      132.42      130.07      3.87 o 
   0   9   3        0.95        0.02      0.57 o 
   1   9   3      241.01      240.79      2.93 o 
   2   9   3       31.79       38.00      2.65 o 
   3   9   3        2.84        1.29      0.41 o 
   4   9   3      499.86      495.21      7.64 o 
   5   9   3       46.85       44.67      2.27 o 
   6   9   3        5.32        5.19      0.48 o 
   7   9   3      117.01      113.05      7.28 o 
  -3  10   3        0.38        0.09      0.33 o 
  -2  10   3       29.71       28.69      1.08 o 
  -1  10   3        2.16        1.79      0.39 o 
   0  10   3      119.87      123.48      2.42 o 
   1  10   3      110.27       97.72      3.29 o 
   2  10   3      237.96      232.23      3.75 o 
   3  10   3       63.21       60.57      1.73 o 
   4  10   3       41.66       41.83      2.13 o 
   5  10   3       28.39       26.29      1.59 o 
   6  10   3       21.37       20.50      1.18 o 
  -2  11   3       36.42       37.89      1.26 o 
  -1  11   3        0.65        0.24      0.29 o 
   0  11   3      139.37      146.47      3.46 o 
   1  11   3       24.06       21.66      1.44 o 
   2  11   3       55.24       56.44      2.18 o 
   3  11   3       14.94       12.04      0.93 o 
   4  11   3        5.05        3.73      0.41 o 
   5  11   3        8.67       10.67      0.57 o 
   0  12   3        2.83        2.21      0.37 o 
   1  12   3        2.72        3.40      0.51 o 
   2  12   3        4.68        4.11      0.50 o 
  -2 -11   4       19.45       16.02      0.82 o 
  -1 -11   4       49.31       48.76      1.41 o 
  -4 -10   4        6.95        6.59      0.55 o 
  -3 -10   4        2.52        2.96      0.54 o 
  -2 -10   4       33.62       34.88      1.66 o 
  -1 -10   4        0.41        1.16      0.45 o 
   0 -10   4       27.63       26.77      1.37 o 
  -4  -9   4       87.53       91.43      2.52 o 
  -3  -9   4        1.22        0.07      0.41 o 
  -2  -9   4       10.53       10.28      1.14 o 
  -1  -9   4       12.32       15.10      1.34 o 
   0  -9   4        3.22        3.44      0.50 o 
   1  -9   4       10.10       10.75      0.58 o 
   2  -9   4       55.79       53.38      1.47 o 
   3  -9   4       19.06       17.89      1.06 o 
  -6  -8   4       18.88       17.96      0.75 o 
  -5  -8   4       62.67       73.89      2.63 o 
  -4  -8   4       16.56       18.51      1.43 o 
  -3  -8   4      350.83      380.04      4.75 o 
  -2  -8   4       19.14       16.03      1.45 o 
  -1  -8   4       12.44       11.80      1.26 o 
   0  -8   4       80.92       79.49      2.05 o 
   1  -8   4        0.06        0.18      0.27 o 
   2  -8   4      151.36      162.59      3.74 o 
   3  -8   4       28.73       27.33      1.16 o 
   4  -8   4        0.04        0.14      0.32 o 
  -7  -7   4      124.22      139.37      1.80 o 
  -6  -7   4       89.99       93.67      3.07 o 
  -5  -7   4       87.17       88.08      3.42 o 
  -4  -7   4        4.66        3.38      0.52 o 
  -3  -7   4       23.12       18.16      1.07 o 
  -2  -7   4       61.95       68.90      1.73 o 
  -1  -7   4       35.60       37.40      1.36 o 
   0  -7   4        5.81        5.74      0.47 o 
   1  -7   4      295.70      299.92      3.21 o 
   2  -7   4        1.93        2.38      0.52 o 
   3  -7   4       30.12       29.69      1.34 o 
   4  -7   4       74.20       75.09      1.86 o 
   5  -7   4      130.78      125.09      2.74 o 
  -7  -6   4       29.89       32.13      1.60 o 
  -6  -6   4       33.88       30.72      2.05 o 
  -5  -6   4        3.52        2.65      0.58 o 
  -4  -6   4       44.28       37.57      1.49 o 
  -3  -6   4       46.79       50.77      1.51 o 
  -2  -6   4       55.97       53.82      1.48 o 
  -1  -6   4      106.45      104.76      3.83 o 
   0  -6   4        2.72        3.78      0.46 o 
   1  -6   4        0.46        0.34      0.28 o 
   2  -6   4      146.78      143.03      2.53 o 
   3  -6   4      547.09      534.43      5.56 o 
   4  -6   4       69.42       69.46      1.59 o 
   5  -6   4       21.31       17.57      0.92 o 
   6  -6   4      111.56       97.22      2.33 o 
  -7  -5   4        8.59        9.02      0.98 o 
  -6  -5   4       54.04       50.86      2.75 o 
  -5  -5   4        5.01        4.48      0.93 o 
  -4  -5   4       62.29       59.17      2.19 o 
  -3  -5   4        0.19        0.33      0.40 o 
  -2  -5   4      181.33      190.14      5.72 o 
  -1  -5   4        0.48       -0.08      0.50 o 
   0  -5   4       90.11       90.67      3.14 o 
   1  -5   4      126.88      137.77      5.01 o 
   2  -5   4        8.04        5.70      0.52 o 
   3  -5   4      191.35      180.58      2.36 o 
   4  -5   4      624.59      603.28      4.72 o 
   5  -5   4       40.02       37.72      1.47 o 
   6  -5   4       22.19       22.72      0.91 o 
  -7  -4   4        8.22        8.08      0.70 o 
  -6  -4   4        4.45        4.67      0.54 o 
  -5  -4   4       43.84       43.29      2.34 o 
  -4  -4   4        2.55        2.65      0.98 o 
  -3  -4   4       17.71       17.08      1.81 o 
  -2  -4   4     1204.07     1204.11     13.42 o 
  -1  -4   4        9.02        2.61      0.73 o 
   0  -4   4      356.27      378.32      6.01 o 
   1  -4   4        0.35        3.71      0.82 o 
   2  -4   4      153.09      146.49      5.06 o 
   3  -4   4       76.94       81.45      1.50 o 
   4  -4   4        0.65        0.38      0.23 o 
   5  -4   4      107.42      102.04      2.44 o 
   6  -4   4      231.79      234.55      5.25 o 
   7  -4   4       11.96       17.20      1.15 o 
  -8  -3   4      271.20      243.73      3.21 o 
  -7  -3   4      114.40      102.70      2.23 o 
  -6  -3   4      198.90      206.89      2.90 o 
  -5  -3   4      100.31      102.10      2.14 o 
  -4  -3   4      175.92      186.46      3.45 o 
  -3  -3   4      709.74      759.57     10.77 o 
  -2  -3   4       90.01       84.18      3.34 o 
  -1  -3   4        1.03        0.79      0.50 o 
   0  -3   4     1166.71     1204.17      9.93 o 
   1  -3   4      767.22      797.35      6.75 o 
   2  -3   4      237.96      291.38      6.31 o 
   3  -3   4        7.93        9.91      1.34 o 
   4  -3   4       19.65       17.90      0.73 o 
   5  -3   4      278.50      292.36      4.02 o 
   6  -3   4      103.52       99.37      3.69 o 
   7  -3   4        4.62        4.57      0.81 o 
  -8  -2   4      149.69      140.02      2.83 o 
  -7  -2   4      508.22      509.02      7.52 o 
  -6  -2   4        0.02        0.24      0.47 o 
  -5  -2   4      608.16      614.66      5.37 o 
  -4  -2   4        0.73        1.81      0.67 o 
  -3  -2   4       83.59       57.97      2.80 o 
  -2  -2   4       65.94       51.31      2.42 o 
  -1  -2   4      353.75      360.35      5.67 o 
   0  -2   4       59.40       51.89      1.94 o 
   1  -2   4       48.48       46.20      1.38 o 
   2  -2   4      442.96      456.89      4.31 o 
   3  -2   4      610.65      631.85      9.28 o 
   4  -2   4      268.95      274.44      8.28 o 
   5  -2   4        1.94        1.32      0.36 o 
   6  -2   4       10.20       12.66      1.47 o 
   7  -2   4        0.00        0.60      0.53 o 
   8  -2   4      216.46      210.14      3.17 o 
  -8  -1   4       49.60       49.86      1.77 o 
  -7  -1   4       49.79       54.13      2.74 o 
  -6  -1   4      180.91      179.81      5.42 o 
  -5  -1   4      123.04      126.62      3.44 o 
  -4  -1   4       14.38       14.93      1.42 o 
  -3  -1   4      290.34      298.45      5.76 o 
  -2  -1   4       43.09       44.00      2.06 o 
  -1  -1   4     1393.80     1283.80      9.91 o 
   0  -1   4      433.24      395.77      4.92 o 
   1  -1   4     2193.62     2128.40      8.44 o 
   2  -1   4        0.21        0.51      0.29 o 
   3  -1   4       42.51       35.39      2.53 o 
   4  -1   4       20.76       17.85      1.71 o 
   5  -1   4        0.10        0.65      0.30 o 
   6  -1   4       37.29       40.06      1.61 o 
   7  -1   4        1.38        0.98      0.48 o 
   8  -1   4        4.75        4.93      0.60 o 
  -8   0   4        2.33        2.99      0.49 o 
  -7   0   4       30.28       29.55      2.09 o 
  -6   0   4       73.59       75.38      3.59 o 
  -5   0   4      177.32      193.18      4.26 o 
  -4   0   4       46.01       58.53      3.59 o 
  -3   0   4      237.99      242.06      4.74 o 
  -2   0   4      357.25      345.90      5.22 o 
  -1   0   4      187.84      165.13      3.31 o 
   0   0   4     1989.55     1937.79     11.39 o 
   1   0   4      246.57      273.85      8.04 o 
   2   0   4     2569.76     2511.53      9.14 o 
   3   0   4      717.87      733.77      5.73 o 
   4   0   4      871.76      937.35     10.73 o 
   5   0   4       30.88       31.78      1.16 o 
   6   0   4       52.34       59.76      1.98 o 
   7   0   4        0.01        0.08      0.41 o 
   8   0   4        4.77        5.16      0.66 o 
  -8   1   4        2.43        1.42      0.34 o 
  -7   1   4       25.97       27.43      1.97 o 
  -6   1   4       49.91       52.43      2.99 o 
  -5   1   4      101.05      105.50      3.14 o 
  -4   1   4        0.17        0.81      0.70 o 
  -3   1   4      204.15      188.65      5.57 o 
  -1   1   4     1599.20     1619.27     10.36 o 
   0   1   4      995.58      863.03      7.35 o 
   1   1   4        0.48        0.57      0.39 o 
   2   1   4      174.47      181.07      2.21 o 
   3   1   4      159.38      164.43      2.60 o 
   4   1   4      549.72      536.90      7.36 o 
   5   1   4        2.97        3.95      0.42 o 
   6   1   4        0.53        1.95      0.36 o 
   7   1   4        1.19        2.05      0.41 o 
  -7   2   4        7.90        5.84      0.61 o 
  -6   2   4       85.62       84.91      2.30 o 
  -5   2   4        9.88        9.33      0.75 o 
  -4   2   4       48.89       44.15      1.36 o 
  -3   2   4        0.03        0.75      0.58 o 
  -2   2   4       74.26       76.97      5.43 o 
  -1   2   4      983.14      992.74     11.20 o 
   0   2   4       63.82       56.02      1.91 o 
   1   2   4      243.61      234.66      4.22 o 
   2   2   4      145.44      129.64      2.87 o 
   3   2   4      864.56      887.27     15.08 o 
   4   2   4      330.57      331.26      7.31 o 
   5   2   4      115.07      105.91      2.32 o 
   6   2   4      831.55      837.68      5.64 o 
   7   2   4       45.07       44.45      1.61 o 
  -7   3   4       80.36       73.58      1.57 o 
  -6   3   4       33.60       31.97      1.68 o 
  -5   3   4      100.69       98.95      2.62 o 
  -4   3   4       48.70       48.71      1.89 o 
  -3   3   4        0.30        0.07      0.45 o 
  -2   3   4       90.87       90.68      3.26 o 
  -1   3   4     1223.77     1269.80     28.24 o 
   0   3   4      344.10      379.24     17.85 o 
   1   3   4     2516.68     2383.15     14.15 o 
   2   3   4        8.01        6.48      0.96 o 
   3   3   4      602.62      651.15      9.45 o 
   4   3   4      123.69      133.92      5.15 o 
   5   3   4       12.15       16.34      1.11 o 
   6   3   4       12.44       12.57      0.96 o 
   7   3   4       19.65       22.93      1.23 o 
   8   3   4        0.04       -0.15      0.37 o 
  -7   4   4       65.87       64.57      1.70 o 
  -6   4   4        0.00        0.11      0.41 o 
  -5   4   4        0.37       -0.04      0.45 o 
  -4   4   4       32.65       32.33      1.16 o 
  -3   4   4        0.01        0.50      0.38 o 
  -2   4   4      133.35      124.37      3.82 o 
  -1   4   4       55.52       48.54      1.91 o 
   0   4   4     2146.43     2247.47     12.56 o 
   1   4   4      677.91      738.58      8.54 o 
   2   4   4       12.20       20.71      1.68 o 
   3   4   4       18.62       15.58      1.28 o 
   4   4   4        0.08        0.40      0.88 o 
   5   4   4      632.91      675.60     12.37 o 
   6   4   4       20.54       18.26      1.12 o 
   7   4   4       98.91       98.85      4.58 o 
   8   4   4       35.50       34.60      1.63 o 
  -6   5   4      134.40      130.37      3.42 o 
  -5   5   4        0.88        1.55      0.48 o 
  -4   5   4      279.54      267.33      6.01 o 
  -3   5   4      105.00       99.18      1.88 o 
  -2   5   4      337.89      357.68      6.74 o 
  -1   5   4      349.63      414.79      5.99 o 
   0   5   4      382.32      374.95      5.75 o 
   1   5   4       82.60       93.06      3.35 o 
   2   5   4      573.25      658.31     11.74 o 
   3   5   4      107.71      107.60      5.15 o 
   4   5   4      158.84      183.77      7.00 o 
   5   5   4       72.59       83.25      1.88 o 
   6   5   4      131.51      118.24      2.73 o 
   7   5   4       45.67       45.31      2.33 o 
   8   5   4       12.51       10.66      0.93 o 
  -6   6   4       11.18       10.43      0.90 o 
  -5   6   4      106.10      103.18      2.13 o 
  -4   6   4       20.76       21.71      1.81 o 
  -3   6   4      610.45      610.15      4.69 o 
  -2   6   4      133.90      125.93      2.05 o 
   0   6   4       77.56      103.98      4.29 o 
   1   6   4       96.18       88.90      4.35 o 
   2   6   4       61.16       64.04      4.00 o 
   3   6   4       88.56       87.83      4.98 o 
   4   6   4      894.73      920.82      8.06 o 
   5   6   4        3.80        2.98      0.59 o 
   6   6   4      256.04      260.29      4.78 o 
   7   6   4       82.02       82.99      3.01 o 
   8   6   4       70.41       68.62      1.50 o 
  -5   7   4      196.17      204.34      2.61 o 
  -4   7   4       31.53       32.56      2.06 o 
  -3   7   4       10.35       12.27      2.48 o 
  -2   7   4        5.09        8.97      0.77 o 
  -1   7   4      145.98      144.05      1.91 o 
   0   7   4      403.35      416.96      3.56 o 
   1   7   4       46.79       42.77      1.29 o 
   2   7   4      884.33      898.87      5.76 o 
   3   7   4      509.35      513.81      6.20 o 
   4   7   4       43.46       42.81      1.37 o 
   5   7   4      213.55      209.24      3.39 o 
   6   7   4      287.68      286.95      3.89 o 
   7   7   4        1.93        3.36      0.36 o 
   8   7   4        0.08        0.28      0.19 o 
  -5   8   4        1.39        2.01      0.43 o 
  -4   8   4        6.51        5.77      0.57 o 
  -3   8   4       18.21       14.54      0.91 o 
  -2   8   4       21.36       22.58      1.17 o 
  -1   8   4      372.69      368.73      3.15 o 
   0   8   4      287.67      295.67      3.22 o 
   1   8   4      626.73      639.18      3.95 o 
   2   8   4      239.55      250.39      3.30 o 
   3   8   4        0.00        0.34      0.79 o 
   4   8   4      443.19      429.03      7.15 o 
   5   8   4      237.00      241.37      2.79 o 
   6   8   4       93.11       98.91      1.72 o 
   7   8   4       13.58       13.03      0.68 o 
  -4   9   4       14.67       15.86      0.92 o 
  -3   9   4      269.27      289.39      4.96 o 
  -2   9   4        5.92        3.68      0.70 o 
  -1   9   4       85.48       90.41      3.26 o 
   0   9   4      100.08      108.38      2.50 o 
   1   9   4        7.24        8.67      0.79 o 
   2   9   4      646.08      636.01      4.87 o 
   3   9   4        0.65        0.19      0.53 o 
   4   9   4        0.22        0.20      0.52 o 
   5   9   4       84.38       84.74      3.07 o 
   6   9   4       11.27       14.06      0.72 o 
   7   9   4       67.66       67.26      1.74 o 
  -3  10   4       36.66       35.63      1.40 o 
  -2  10   4      141.16      141.32      2.30 o 
  -1  10   4       33.25       39.88      1.39 o 
   0  10   4      199.51      198.00      4.64 o 
   1  10   4       15.53       15.50      1.16 o 
   2  10   4       12.13       14.65      1.51 o 
   3  10   4        2.85        1.68      0.34 o 
   4  10   4       42.65       42.10      2.16 o 
   5  10   4       71.96       71.27      2.56 o 
   6  10   4       11.03       10.72      0.87 o 
  -2  11   4      118.46      119.09      2.17 o 
  -1  11   4        0.76        0.17      0.36 o 
   0  11   4       19.52       17.92      1.27 o 
   1  11   4       14.41       20.97      1.42 o 
   2  11   4       29.44       31.78      1.64 o 
   3  11   4        3.58        3.52      0.41 o 
   4  11   4       14.52       15.42      1.11 o 
   5  11   4        6.28        4.08      0.54 o 
   0  12   4       29.45       32.06      1.18 o 
   1  12   4      121.65      127.08      2.53 o 
   2  12   4      131.73      134.63      2.46 o 
  -3 -10   5       59.37       71.13      1.92 o 
  -2 -10   5       26.16       23.56      1.25 o 
  -1 -10   5        7.90       13.71      0.97 o 
   0 -10   5        0.93        0.83      0.30 o 
  -4  -9   5       86.52       89.10      2.28 o 
  -3  -9   5       82.42       93.24      2.79 o 
  -2  -9   5       46.10       52.01      2.24 o 
  -1  -9   5       43.06       44.07      2.08 o 
   0  -9   5        9.72        9.97      0.68 o 
   1  -9   5       65.05       61.27      2.22 o 
   2  -9   5        0.35        0.37      0.24 o 
   3  -9   5        8.03        5.86      0.59 o 
  -6  -8   5        1.41        1.25      0.22 o 
  -5  -8   5       28.45       32.04      2.48 o 
  -4  -8   5       11.30       12.54      0.79 o 
  -3  -8   5       62.55       63.95      2.65 o 
  -2  -8   5       87.06       83.56      3.13 o 
  -1  -8   5      209.62      198.14      4.78 o 
   0  -8   5        2.35        4.20      1.05 o 
   1  -8   5       86.82       85.08      1.65 o 
   2  -8   5      223.68      226.64      3.31 o 
   3  -8   5       15.00       17.80      0.90 o 
   4  -8   5        0.01        0.28      0.33 o 
  -6  -7   5       49.80       50.20      2.08 o 
  -5  -7   5       17.11       16.19      0.87 o 
  -4  -7   5       20.21       22.14      1.13 o 
  -3  -7   5        1.44        4.90      0.62 o 
  -2  -7   5      181.00      170.29      3.07 o 
  -1  -7   5        5.82        4.31      0.95 o 
   0  -7   5     1016.80      985.02      5.64 o 
   1  -7   5       86.43       79.38      1.67 o 
   2  -7   5       81.47       87.01      2.25 o 
   3  -7   5        0.81        1.21      0.42 o 
   4  -7   5        4.32        3.25      0.51 o 
   5  -7   5       35.26       36.01      1.39 o 
  -7  -6   5        0.16        0.05      0.21 o 
  -6  -6   5        3.28        2.16      0.69 o 
  -5  -6   5       11.18        6.90      1.19 o 
  -4  -6   5        6.09        9.26      1.41 o 
  -3  -6   5       66.24       64.00      1.97 o 
  -2  -6   5      598.04      557.47      5.32 o 
  -1  -6   5      264.03      282.24      3.16 o 
   0  -6   5        1.99        1.59      0.28 o 
   1  -6   5       41.79       41.17      1.19 o 
   2  -6   5      132.35      120.65      3.16 o 
   3  -6   5       10.87       13.93      0.98 o 
   4  -6   5       11.79       10.83      0.64 o 
   5  -6   5       20.15       19.71      1.29 o 
  -7  -5   5       51.20       43.51      1.84 o 
  -6  -5   5       61.35       59.50      2.82 o 
  -5  -5   5       26.89       26.74      1.94 o 
  -4  -5   5      695.12      681.63      9.44 o 
  -3  -5   5       53.00       54.57      2.07 o 
  -2  -5   5      710.56      684.53      6.66 o 
  -1  -5   5      754.36      718.28     10.44 o 
   0  -5   5       68.67       81.30      2.78 o 
   1  -5   5     1160.84     1205.87      9.95 o 
   2  -5   5      542.11      544.11      4.74 o 
   3  -5   5      122.36      130.97      2.37 o 
   4  -5   5      500.37      501.12      4.31 o 
   5  -5   5        0.12        0.24      0.39 o 
   6  -5   5        1.28        1.16      0.51 o 
  -7  -4   5       42.83       44.49      1.95 o 
  -6  -4   5      310.44      319.65      6.12 o 
  -5  -4   5      316.02      306.69      6.23 o 
  -4  -4   5        4.82        4.23      0.78 o 
  -3  -4   5      269.97      259.70      4.24 o 
  -2  -4   5       43.01       39.34      2.61 o 
  -1  -4   5      222.38      215.22      5.47 o 
   0  -4   5        4.95        4.20      0.77 o 
   2  -4   5        2.49        1.49      0.65 o 
   3  -4   5        2.80        4.27      0.41 o 
   4  -4   5      148.40      151.61      2.36 o 
   5  -4   5      106.33      106.13      2.48 o 
   6  -4   5      167.66      165.16      4.25 o 
   7  -4   5       10.45        9.09      0.79 o 
  -7  -3   5      288.62      284.51      3.37 o 
  -6  -3   5       10.04       10.96      0.69 o 
  -5  -3   5        0.22        5.81      0.94 o 
  -4  -3   5       13.96       14.63      1.06 o 
  -3  -3   5       34.78       36.98      2.54 o 
  -2  -3   5       38.00       40.93      2.50 o 
  -1  -3   5      475.76      544.17      8.13 o 
   0  -3   5      377.86      400.75      6.26 o 
   1  -3   5      868.99      884.10      7.11 o 
   2  -3   5      134.65      152.13      4.86 o 
   3  -3   5     1271.50     1294.53     15.35 o 
   4  -3   5       16.83       15.90      0.72 o 
   5  -3   5       48.41       46.20      1.66 o 
   6  -3   5      161.83      166.43      4.67 o 
   7  -3   5       46.00       37.84      1.87 o 
  -7  -2   5       76.59       66.72      2.57 o 
  -6  -2   5       35.71       35.07      1.64 o 
  -5  -2   5       10.34       12.00      1.01 o 
  -4  -2   5       33.89       34.36      1.48 o 
  -3  -2   5      381.32      410.77      7.74 o 
  -2  -2   5      414.82      401.38      7.12 o 
  -1  -2   5      417.46      431.27      6.73 o 
   0  -2   5       10.05        8.92      0.94 o 
   1  -2   5      140.53      137.19      2.61 o 
   2  -2   5      185.90      204.42      3.23 o 
   3  -2   5      175.60      164.45      4.95 o 
   4  -2   5        0.64        0.74      0.30 o 
   5  -2   5        2.62        2.86      0.49 o 
   6  -2   5        9.41       10.71      1.34 o 
   7  -2   5      118.45      124.31      3.63 o 
   8  -2   5       11.17       11.47      0.74 o 
  -8  -1   5        3.25        4.21      0.49 o 
  -7  -1   5        0.93        0.42      0.57 o 
  -6  -1   5       20.34       18.02      1.12 o 
  -5  -1   5      210.75      216.87      9.48 o 
  -4  -1   5       12.07       11.53      0.72 o 
  -3  -1   5      199.21      204.85      5.11 o 
  -2  -1   5       34.59       41.21      2.16 o 
  -1  -1   5      495.87      513.62      6.91 o 
   0  -1   5      334.57      322.63      3.70 o 
   1  -1   5      503.69      528.15      5.71 o 
   2  -1   5        0.60        1.45      0.35 o 
   3  -1   5      415.02      414.69      6.29 o 
   4  -1   5       91.68       89.84      3.72 o 
   5  -1   5      218.87      217.16      3.05 o 
   6  -1   5        2.15        2.56      0.53 o 
   7  -1   5       26.13       25.36      1.77 o 
   8  -1   5       13.94       13.65      0.93 o 
  -8   0   5        0.00        0.34      0.25 o 
  -7   0   5        0.02        0.10      0.55 o 
  -6   0   5      133.58      133.71      4.66 o 
  -5   0   5      183.09      191.17      5.08 o 
  -4   0   5      316.06      347.19      5.25 o 
  -3   0   5        4.23        5.60      0.87 o 
  -2   0   5        5.50        7.42      0.95 o 
  -1   0   5       40.46       43.55      1.93 o 
   0   0   5      558.53      578.19      7.14 o 
   1   0   5      393.84      354.28      5.50 o 
   2   0   5     1892.54     1921.71      8.74 o 
   3   0   5       33.97       32.18      1.28 o 
   4   0   5      176.42      198.24      5.00 o 
   5   0   5        7.60        7.80      0.56 o 
   6   0   5       59.39       54.58      1.90 o 
   7   0   5        0.69        0.46      0.53 o 
   8   0   5        2.74        2.24      0.48 o 
  -7   1   5       13.23       12.44      1.32 o 
  -6   1   5       28.21       28.59      2.22 o 
  -5   1   5       85.57       89.37      3.77 o 
  -4   1   5        7.35        9.27      1.36 o 
  -3   1   5      240.31      243.42      5.13 o 
  -2   1   5      166.35      168.75      4.06 o 
  -1   1   5     1187.25     1228.54     10.32 o 
   0   1   5     3167.18     3081.98     15.85 o 
   1   1   5      332.78      315.34      5.25 o 
   2   1   5      208.47      220.51      2.66 o 
   3   1   5        0.16        0.76      0.28 o 
   4   1   5       30.70       32.88      1.42 o 
   5   1   5      128.16      116.95      2.00 o 
   6   1   5        9.77        9.19      0.65 o 
   7   1   5       13.77       14.60      0.97 o 
   8   1   5       14.15       13.72      0.96 o 
  -7   2   5       89.52       89.41      2.03 o 
  -6   2   5        1.25        0.47      0.68 o 
  -5   2   5       36.22       36.78      1.97 o 
  -4   2   5       22.08       23.07      1.39 o 
  -3   2   5     1355.84     1368.84     15.60 o 
  -2   2   5      521.86      536.96     10.49 o 
  -1   2   5        5.18       10.75      0.98 o 
   0   2   5     2626.72     2562.33     14.52 o 
   1   2   5      862.22      871.32      8.97 o 
   2   2   5      167.49      171.80      4.33 o 
   3   2   5      454.49      432.90      7.48 o 
   4   2   5       70.88       66.02      2.40 o 
   5   2   5        0.60        0.12      0.50 o 
   6   2   5       90.89       88.80      1.90 o 
   7   2   5        1.08        1.48      0.35 o 
   8   2   5       14.88       15.26      1.00 o 
  -7   3   5       85.25       85.67      2.59 o 
  -6   3   5       26.20       24.99      1.23 o 
  -5   3   5      265.06      264.19      4.22 o 
  -4   3   5      265.72      270.38      3.76 o 
  -3   3   5        6.70        7.49      1.19 o 
  -2   3   5     1407.55     1485.50     13.46 o 
  -1   3   5      980.93     1006.23      6.32 o 
   0   3   5      262.48      283.83      2.68 o 
   1   3   5     1141.09     1177.35     10.93 o 
   2   3   5      357.32      368.59      6.58 o 
   3   3   5       33.96       30.85      2.23 o 
   4   3   5      920.82      928.14     16.08 o 
   5   3   5      540.14      568.71     14.91 o 
   6   3   5      276.70      270.08      4.14 o 
   7   3   5        7.76        8.00      0.77 o 
   8   3   5        2.13        1.58      0.50 o 
  -6   4   5       50.11       49.01      1.61 o 
  -5   4   5      134.31      134.84      3.03 o 
  -4   4   5      183.60      198.37      3.35 o 
  -3   4   5      356.16      351.94      3.80 o 
  -2   4   5      129.28      137.42      4.10 o 
  -1   4   5       60.72       55.63      2.07 o 
   0   4   5      109.14      128.52      3.45 o 
   1   4   5      280.52      323.03      6.02 o 
   2   4   5      269.20      247.78      5.81 o 
   3   4   5     1537.68     1621.80     16.52 o 
   4   4   5        0.64        1.38      0.99 o 
   5   4   5       76.22       73.13      2.42 o 
   6   4   5       97.74      102.88      2.59 o 
   7   4   5       40.17       39.38      2.14 o 
   8   4   5       25.89       27.27      1.48 o 
  -6   5   5       39.24       37.48      1.75 o 
  -5   5   5       37.80       40.63      1.63 o 
  -4   5   5      115.93      126.44      2.07 o 
  -3   5   5       77.98       74.67      4.77 o 
  -2   5   5       53.60       59.47      1.36 o 
   0   5   5       35.05       35.45      1.91 o 
   1   5   5      500.99      536.10      8.24 o 
   2   5   5      553.65      537.31      9.25 o 
   3   5   5        0.10        0.93      0.94 o 
   4   5   5        2.83        2.96      0.58 o 
   5   5   5        8.27        8.60      0.62 o 
   6   5   5      150.21      144.59      4.29 o 
   7   5   5       80.78       81.30      3.03 o 
   8   5   5      118.56      113.30      2.00 o 
  -6   6   5        8.95        7.27      0.71 o 
  -5   6   5      143.38      144.41      3.97 o 
  -4   6   5       44.49       44.62      1.28 o 
  -3   6   5      164.65      168.92      2.97 o 
  -2   6   5      307.18      308.98      4.39 o 
  -1   6   5      267.21      264.14      2.49 o 
   0   6   5        7.02        3.60      1.12 o 
   1   6   5      412.19      418.00      9.78 o 
   2   6   5       70.45       61.31      4.07 o 
   3   6   5      258.74      243.06      8.38 o 
   4   6   5        7.67        8.91      0.66 o 
   5   6   5      220.31      214.37      3.12 o 
   6   6   5       14.26       15.82      0.94 o 
   7   6   5      168.24      162.96      4.10 o 
   8   6   5      218.11      212.68      4.27 o 
  -5   7   5       66.38       63.50      1.37 o 
  -4   7   5        0.04       -0.36      0.59 o 
  -3   7   5       96.75       98.78      1.95 o 
  -2   7   5      221.58      221.79      3.80 o 
  -1   7   5       39.89       43.69      1.11 o 
   0   7   5      222.21      224.94      2.72 o 
   1   7   5       24.83       23.77      0.72 o 
   2   7   5       87.12       81.61      2.17 o 
   3   7   5       77.30       73.60      3.32 o 
   4   7   5       57.56       49.48      1.22 o 
   5   7   5       58.29       56.95      1.45 o 
   6   7   5      305.22      295.05      3.17 o 
   7   7   5        0.33        0.35      0.31 o 
   8   7   5        3.07        3.04      0.43 o 
  -5   8   5        0.03        0.11      0.26 o 
  -4   8   5       62.53       67.97      1.66 o 
  -3   8   5       53.15       53.98      1.67 o 
  -2   8   5      155.83      153.21      2.44 o 
  -1   8   5      158.89      164.72      3.04 o 
   0   8   5      296.83      295.52      2.86 o 
   1   8   5      618.97      606.23      4.51 o 
   2   8   5      596.42      566.64      5.02 o 
   3   8   5      248.88      243.49      4.60 o 
   4   8   5      284.42      246.29      5.49 o 
   5   8   5       15.85       13.51      0.70 o 
   6   8   5       40.81       39.67      1.10 o 
   7   8   5        5.26        2.66      0.34 o 
  -4   9   5        1.62        2.47      0.40 o 
  -3   9   5       10.88       10.03      0.69 o 
  -2   9   5       12.85       12.67      1.12 o 
  -1   9   5      186.73      177.95      3.14 o 
   0   9   5       12.49        9.51      0.56 o 
   1   9   5      189.05      200.66      2.65 o 
   2   9   5      324.04      290.99      3.34 o 
   3   9   5      479.57      464.00      4.83 o 
   4   9   5        0.68        0.18      0.58 o 
   5   9   5       61.48       49.61      2.37 o 
   6   9   5        0.00       -0.05      0.40 o 
  -3  10   5        6.16        6.23      0.60 o 
  -2  10   5      204.31      208.33      2.73 o 
  -1  10   5        6.65        4.23      0.78 o 
   0  10   5      497.91      502.87      7.34 o 
   1  10   5      196.98      194.34      3.48 o 
   2  10   5       32.52       27.92      1.25 o 
   3  10   5       94.28      106.54      1.88 o 
   4  10   5        7.59        9.11      0.76 o 
   5  10   5       92.84       96.49      2.96 o 
   6  10   5       59.89       68.38      2.07 o 
  -2  11   5       88.12       87.83      1.78 o 
  -1  11   5      100.47      105.60      2.56 o 
   0  11   5        1.10        1.07      0.49 o 
   1  11   5        2.61        2.10      0.59 o 
   2  11   5        0.79        0.87      0.31 o 
   3  11   5        5.96        6.47      0.58 o 
   4  11   5      135.99      146.59      3.35 o 
   5  11   5      187.11      195.71      3.39 o 
   0  12   5       19.79       19.45      0.90 o 
   1  12   5        0.01       -0.13      0.29 o 
   2  12   5       10.18       10.21      0.67 o 
  -3 -10   6       19.52       16.54      0.79 o 
  -2 -10   6       22.38       23.96      1.09 o 
  -1 -10   6        0.92        1.14      0.32 o 
  -4  -9   6       24.39       23.35      1.04 o 
  -3  -9   6       35.02       36.37      1.60 o 
  -2  -9   6       75.93       72.81      2.46 o 
  -1  -9   6      256.01      261.64      4.60 o 
   0  -9   6       90.08       94.71      1.77 o 
   1  -9   6       44.09       44.76      1.73 o 
   2  -9   6        0.19        0.00      0.38 o 
  -5  -8   6        1.81        2.33      0.45 o 
  -4  -8   6        1.71        0.72      0.30 o 
  -3  -8   6        3.25        5.03      0.84 o 
  -2  -8   6       88.85       90.20      3.15 o 
  -1  -8   6       37.69       43.31      2.22 o 
   0  -8   6       11.64       10.42      0.75 o 
   1  -8   6        0.01        0.08      0.21 o 
   2  -8   6       39.86       40.07      1.34 o 
   3  -8   6        5.67        5.89      0.53 o 
  -6  -7   6       30.20       28.62      1.37 o 
  -5  -7   6       23.52       24.36      1.06 o 
  -4  -7   6        2.87        1.43      0.41 o 
  -3  -7   6      130.39      122.93      2.64 o 
  -2  -7   6        2.94        3.66      0.54 o 
  -1  -7   6      174.24      156.94      4.32 o 
   0  -7   6       70.48       67.78      1.92 o 
   1  -7   6        9.87        8.79      0.61 o 
   2  -7   6      112.82      111.66      2.49 o 
   3  -7   6       41.69       42.27      2.23 o 
   4  -7   6       54.77       57.38      1.46 o 
  -6  -6   6       11.06        9.51      1.03 o 
  -5  -6   6       25.24       23.05      1.05 o 
  -4  -6   6      164.96      161.87      3.05 o 
  -3  -6   6        2.03        5.53      0.67 o 
  -2  -6   6      140.49      121.30      2.66 o 
  -1  -6   6      556.00      572.67      4.60 o 
   0  -6   6       91.47       83.62      1.65 o 
   1  -6   6      127.46      125.86      2.09 o 
   2  -6   6       46.53       43.32      1.62 o 
   3  -6   6       18.09       20.26      1.14 o 
   4  -6   6        9.24        8.23      0.71 o 
   5  -6   6        3.19        2.19      0.54 o 
  -7  -5   6       13.80       14.16      0.90 o 
  -6  -5   6        0.86        1.40      0.62 o 
  -5  -5   6        6.41        6.01      0.96 o 
  -4  -5   6       41.33       37.05      2.30 o 
  -3  -5   6      102.75      108.78      2.96 o 
  -2  -5   6      323.81      335.98      4.87 o 
  -1  -5   6        0.09        0.04      0.72 o 
   0  -5   6        2.95        2.72      0.36 o 
   1  -5   6       37.06       38.62      1.37 o 
   2  -5   6        6.45        3.44      0.56 o 
   3  -5   6      110.03      107.07      2.52 o 
   4  -5   6        0.00       -0.16      0.31 o 
   5  -5   6      106.23      103.71      2.23 o 
   6  -5   6       16.12       16.82      1.07 o 
  -7  -4   6       38.11       36.44      1.55 o 
  -6  -4   6       27.04       27.55      1.26 o 
  -5  -4   6      114.13      117.93      3.91 o 
  -4  -4   6       34.12       34.69      2.18 o 
  -3  -4   6        4.25        5.08      0.71 o 
  -2  -4   6       58.58       47.13      1.78 o 
  -1  -4   6       21.94       19.07      1.79 o 
   0  -4   6      326.10      367.21      5.06 o 
   2  -4   6       13.99       15.15      0.96 o 
   3  -4   6        0.51        2.06      0.36 o 
   4  -4   6       47.35       41.25      1.73 o 
   5  -4   6        2.66        3.38      0.56 o 
   6  -4   6       17.32       20.61      1.50 o 
   7  -4   6        0.17        0.80      0.26 o 
  -7  -3   6        6.75        8.49      0.76 o 
  -6  -3   6       80.55       88.75      2.20 o 
  -5  -3   6        0.26        0.26      0.54 o 
  -4  -3   6      201.78      203.05      3.93 o 
  -3  -3   6      274.22      274.40      4.31 o 
  -2  -3   6       49.60       50.22      2.89 o 
  -1  -3   6       64.43       88.41      3.52 o 
   0  -3   6        4.21       15.56      5.93 o 
   1  -3   6      287.98      334.38      6.41 o 
   2  -3   6        1.24        2.42      0.79 o 
   3  -3   6       52.66       57.70      1.52 o 
   4  -3   6      112.83      110.77      1.85 o 
   5  -3   6      266.50      261.91      3.90 o 
   6  -3   6       24.95       24.21      1.80 o 
   7  -3   6       39.32       38.03      1.75 o 
  -7  -2   6        2.52        2.26      0.56 o 
  -6  -2   6       31.77       29.28      1.04 o 
  -5  -2   6       47.99       47.16      1.73 o 
  -4  -2   6       16.84       18.93      1.31 o 
  -3  -2   6      128.89      141.57      4.84 o 
  -2  -2   6      362.59      373.16      7.35 o 
  -1  -2   6      318.31      329.74      6.39 o 
   0  -2   6      135.57      134.93      2.82 o 
   1  -2   6       49.65       49.48      2.42 o 
   2  -2   6      244.96      252.88      3.93 o 
   3  -2   6       90.85      105.57      4.18 o 
   4  -2   6      139.61      144.46      1.99 o 
   5  -2   6        6.97        6.44      0.67 o 
   6  -2   6        0.33        1.13      0.76 o 
   7  -2   6       34.53       37.24      1.96 o 
  -7  -1   6       34.74       36.75      1.91 o 
  -6  -1   6       15.09       14.40      1.50 o 
  -5  -1   6        4.30        5.96      0.65 o 
  -4  -1   6        9.28        8.92      0.56 o 
  -3  -1   6        7.17        9.66      1.27 o 
  -2  -1   6      128.05      130.39      4.11 o 
  -1  -1   6      692.89      677.62      8.70 o 
   0  -1   6     2371.69     2511.27     17.26 o 
   1  -1   6       68.71       64.29      2.70 o 
   2  -1   6        0.16        0.38      0.30 o 
   3  -1   6     1105.04     1135.48      8.38 o 
   4  -1   6       15.66       16.14      0.78 o 
   5  -1   6       68.92       66.56      3.03 o 
   6  -1   6        0.11       -0.22      0.74 o 
   7  -1   6        0.69        0.80      0.62 o 
   8  -1   6        0.03        0.08      0.28 o 
  -7   0   6        1.64        1.23      0.58 o 
  -6   0   6       90.92       89.68      3.70 o 
  -5   0   6       63.06       62.06      3.13 o 
  -4   0   6       25.89       28.32      2.03 o 
  -3   0   6        7.50        5.54      0.91 o 
  -2   0   6      102.96      111.71      2.63 o 
  -1   0   6       58.39       58.28      2.69 o 
   0   0   6      146.64      153.15      4.14 o 
   1   0   6      938.09      964.11     10.20 o 
   2   0   6      185.23      209.30      3.16 o 
   3   0   6        1.88        4.01      0.56 o 
   4   0   6      145.69      133.48      4.22 o 
   5   0   6      473.26      465.01      5.22 o 
   6   0   6       55.07       55.32      2.82 o 
   7   0   6      117.61      121.63      3.74 o 
   8   0   6       89.20       84.24      2.19 o 
  -7   1   6        0.92        0.42      0.46 o 
  -6   1   6      179.09      180.20      5.22 o 
  -5   1   6        1.00        0.58      0.64 o 
  -4   1   6      166.37      172.09      3.86 o 
  -3   1   6        8.69       12.20      1.33 o 
  -2   1   6        3.31        2.24      0.68 o 
  -1   1   6      136.31      145.60      4.03 o 
   0   1   6        2.63        1.46      0.59 o 
   1   1   6      149.21      145.93      4.00 o 
   2   1   6     1019.10     1083.08     11.34 o 
   3   1   6        3.88        6.28      0.98 o 
   4   1   6       48.16       56.73      3.01 o 
   5   1   6      557.67      594.67      5.24 o 
   6   1   6      200.64      192.66      5.05 o 
   7   1   6       62.23       63.33      2.72 o 
   8   1   6       49.06       47.42      1.65 o 
  -7   2   6        9.47       11.25      0.70 o 
  -6   2   6        1.67        0.93      0.68 o 
  -5   2   6        7.64        8.33      0.82 o 
  -4   2   6      354.34      326.80      5.22 o 
  -3   2   6       35.06       39.21      2.74 o 
  -2   2   6      851.39      920.42     15.77 o 
  -1   2   6      674.26      723.28      8.65 o 
   0   2   6       41.32       55.98      2.47 o 
   1   2   6        5.97        6.27      0.95 o 
   2   2   6      322.89      328.83      6.49 o 
   3   2   6       31.04       33.35      2.24 o 
   4   2   6       90.89       89.32      8.29 o 
   5   2   6      166.44      174.91      3.35 o 
   6   2   6      108.65      110.13      2.13 o 
   7   2   6      341.77      348.12      6.04 o 
   8   2   6       24.10       25.09      1.15 o 
  -7   3   6        1.34        1.79      0.49 o 
  -6   3   6        0.00        0.12      0.31 o 
  -5   3   6      138.41      139.34      3.06 o 
  -4   3   6        8.71        7.08      0.84 o 
  -3   3   6       16.54       19.92      0.90 o 
  -2   3   6      215.54      221.42      5.44 o 
  -1   3   6       27.07       31.22      1.24 o 
   0   3   6      203.13      225.69      4.94 o 
   1   3   6      124.02      143.92      4.18 o 
   2   3   6      421.91      448.20      7.80 o 
   3   3   6      145.73      156.47      5.06 o 
   4   3   6       37.34       40.68      2.12 o 
   5   3   6       10.23       13.94      0.76 o 
   6   3   6        6.49        7.76      0.72 o 
   7   3   6        9.99       10.60      1.13 o 
   8   3   6        2.54        2.24      0.48 o 
  -6   4   6       78.31       78.34      1.88 o 
  -5   4   6       35.40       38.55      1.62 o 
  -4   4   6       27.08       28.13      1.95 o 
  -3   4   6        3.88        5.26      0.47 o 
  -2   4   6       23.74       33.41      2.08 o 
   0   4   6     1271.20     1435.68     12.67 o 
   1   4   6       24.39       17.61      1.56 o 
   2   4   6      113.61      125.29      4.36 o 
   3   4   6        6.43        6.61      1.27 o 
   4   4   6        0.01        0.75      0.66 o 
   5   4   6       40.17       42.06      4.63 o 
   6   4   6        0.08        0.04      0.54 o 
   7   4   6       63.19       60.63      2.60 o 
   8   4   6        1.02        1.60      0.50 o 
  -6   5   6        0.44        0.22      0.37 o 
  -5   5   6       50.62       52.79      1.80 o 
  -4   5   6      121.88      122.63      2.59 o 
  -3   5   6      139.64      126.02      2.52 o 
  -2   5   6      125.07      138.53      2.72 o 
   0   5   6       56.18       60.08      2.68 o 
   1   5   6      214.04      240.63      5.86 o 
   2   5   6      384.01      405.38      8.26 o 
   3   5   6       14.56       23.20      1.73 o 
   4   5   6       33.22       32.44      1.14 o 
   5   5   6      189.51      187.40      3.93 o 
   6   5   6       16.67       16.01      1.47 o 
   7   5   6      160.59      168.96      2.99 o 
   8   5   6        7.26        6.63      0.77 o 
  -6   6   6       29.46       25.63      1.08 o 
  -5   6   6        2.60        2.66      0.69 o 
  -4   6   6      296.32      303.73      6.29 o 
  -3   6   6       37.93       36.21      1.41 o 
  -2   6   6       43.03       39.47      1.25 o 
  -1   6   6       99.17      106.12      1.95 o 
   1   6   6      323.52      331.89      7.24 o 
   2   6   6        8.32        9.28      1.15 o 
   3   6   6       26.72       20.75      1.32 o 
   4   6   6        5.61        7.37      0.51 o 
   5   6   6       51.50       50.44      1.67 o 
   6   6   6       68.17       72.57      2.08 o 
   7   6   6       15.80       14.68      1.10 o 
   8   6   6      104.95      100.29      2.45 o 
  -5   7   6        1.48        2.63      0.60 o 
  -4   7   6       95.26      101.01      3.39 o 
  -3   7   6        8.63        8.18      0.62 o 
  -2   7   6      323.15      339.82      3.70 o 
  -1   7   6        1.75        1.74      0.37 o 
   0   7   6        2.17        2.74      0.38 o 
   1   7   6       14.05       11.68      0.75 o 
   2   7   6        0.22        1.33      0.48 o 
   3   7   6      288.87      277.48      3.46 o 
   4   7   6      194.36      190.52      2.41 o 
   5   7   6       68.77       67.62      1.58 o 
   6   7   6       91.85       84.03      1.69 o 
   7   7   6       14.21       14.15      0.80 o 
   8   7   6        2.36        3.00      0.43 o 
  -4   8   6        3.03        3.06      0.41 o 
  -3   8   6        0.02        0.68      0.36 o 
  -2   8   6       18.50       21.50      0.96 o 
  -1   8   6        2.92        2.08      0.43 o 
   0   8   6       13.94       12.32      0.66 o 
   1   8   6       25.05       22.17      0.93 o 
   2   8   6      193.24      193.13      2.56 o 
   3   8   6        0.47        2.69      0.77 o 
   4   8   6      118.52      110.23      2.67 o 
   5   8   6       37.12       40.20      1.16 o 
   6   8   6       25.50       26.91      0.90 o 
   7   8   6       17.67       18.36      1.10 o 
  -4   9   6        1.30        0.94      0.30 o 
  -3   9   6        2.09        3.81      0.64 o 
  -2   9   6       49.76       54.55      1.64 o 
  -1   9   6       54.17       48.95      1.18 o 
   0   9   6       49.37       58.88      1.33 o 
   1   9   6      154.85      142.24      2.27 o 
   2   9   6        0.10        0.60      0.69 o 
   3   9   6       22.47       19.90      1.20 o 
   4   9   6        1.13       -0.10      0.64 o 
   5   9   6       23.49       24.99      1.70 o 
   6   9   6       64.13       58.64      2.16 o 
   7   9   6       23.71       25.40      1.09 o 
  -3  10   6       50.42       54.64      1.52 o 
  -2  10   6       48.20       55.35      1.38 o 
  -1  10   6        0.80        0.59      0.51 o 
   0  10   6      114.31      110.34      3.44 o 
   1  10   6       50.96       45.00      1.28 o 
   2  10   6       33.62       22.91      1.13 o 
   3  10   6       88.78       89.22      3.21 o 
   4  10   6      115.17      101.24      2.34 o 
   5  10   6       13.48       14.49      0.93 o 
   6  10   6       74.38       77.53      2.18 o 
  -1  11   6       19.80       19.61      0.74 o 
   0  11   6       34.09       42.05      1.79 o 
   1  11   6        5.99        4.42      0.71 o 
   2  11   6        9.74       12.28      0.74 o 
   3  11   6       12.43       12.31      1.10 o 
   4  11   6        8.45        7.66      0.84 o 
   5  11   6        3.79        4.02      0.56 o 
   1  12   6        3.88        3.62      0.45 o 
  -3  -9   7       16.83       15.67      0.95 o 
  -2  -9   7        0.69        0.72      0.38 o 
  -1  -9   7        0.44        0.47      0.35 o 
   0  -9   7       67.58       61.19      1.62 o 
   1  -9   7       60.90       56.91      1.67 o 
  -4  -8   7        1.14        0.50      0.22 o 
  -3  -8   7       10.30        8.38      0.93 o 
  -2  -8   7      298.81      293.83      5.28 o 
  -1  -8   7        0.01        0.00      0.44 o 
   0  -8   7        0.09        0.00      0.28 o 
   1  -8   7       31.32       26.81      1.53 o 
   2  -8   7      115.16      111.41      2.90 o 
   3  -8   7        4.76        5.50      0.64 o 
  -5  -7   7       75.21       74.68      1.99 o 
  -4  -7   7        1.76        0.57      0.44 o 
  -3  -7   7        8.95       13.08      1.13 o 
  -2  -7   7       31.47       38.13      1.43 o 
  -1  -7   7      173.12      164.98      4.33 o 
   0  -7   7      423.48      411.93      4.76 o 
   1  -7   7       36.92       36.49      1.10 o 
   2  -7   7        5.36        5.43      0.61 o 
   3  -7   7        0.14        0.23      0.32 o 
   4  -7   7       21.46       20.06      1.10 o 
  -6  -6   7       52.20       46.99      1.84 o 
  -5  -6   7        0.44       -0.07      0.28 o 
  -4  -6   7       75.32       71.45      1.99 o 
  -3  -6   7      339.27      322.85      4.38 o 
  -2  -6   7        0.84        1.15      0.41 o 
  -1  -6   7        7.78       10.83      1.58 o 
   0  -6   7      365.57      373.28      4.43 o 
   1  -6   7      435.08      433.21      3.86 o 
   2  -6   7      111.94       99.32      2.41 o 
   3  -6   7        4.61        3.98      0.59 o 
   4  -6   7       44.07       46.31      1.44 o 
  -6  -5   7       10.53       11.45      1.11 o 
  -5  -5   7       77.11       70.49      1.82 o 
  -4  -5   7       13.21       14.01      1.47 o 
  -3  -5   7       36.76       41.78      2.41 o 
  -2  -5   7       19.12       22.87      1.36 o 
  -1  -5   7      121.43      132.78      2.03 o 
   0  -5   7        7.50        6.67      0.52 o 
   1  -5   7      597.99      569.20      4.34 o 
   2  -5   7      588.49      569.74      5.74 o 
   3  -5   7      295.54      305.63      4.26 o 
   4  -5   7        0.97        1.74      0.36 o 
  -6  -4   7        0.00       -0.66      0.81 o 
  -5  -4   7        0.87        1.55      0.60 o 
  -4  -4   7      183.61      185.25      5.04 o 
  -3  -4   7       54.34       64.98      4.05 o 
  -2  -4   7       12.24       13.83      1.07 o 
  -1  -4   7      415.53      409.33      5.06 o 
   0  -4   7        0.45        0.66      0.25 o 
   1  -4   7       17.52       13.61      0.70 o 
   2  -4   7      167.16      168.26      3.01 o 
   3  -4   7      961.28      942.40      5.88 o 
   4  -4   7      178.25      175.47      2.59 o 
   5  -4   7       61.35       65.36      1.88 o 
   6  -4   7        0.49        0.65      0.44 o 
  -6  -3   7      134.81      144.07      2.62 o 
  -5  -3   7       42.48       42.19      2.32 o 
  -4  -3   7       19.96       18.56      1.64 o 
  -3  -3   7       91.37       88.27      2.59 o 
  -2  -3   7      247.02      253.40      6.74 o 
  -1  -3   7        2.42        2.47      0.58 o 
   0  -3   7      238.20      230.36      6.20 o 
   1  -3   7      256.86      264.43      6.28 o 
   2  -3   7       74.69       84.74      2.00 o 
   3  -3   7       88.28       79.91      1.57 o 
   4  -3   7       43.70       39.37      1.25 o 
   5  -3   7      514.11      518.30      5.46 o 
   6  -3   7       44.76       47.98      2.35 o 
   7  -3   7       19.56       18.82      1.12 o 
  -7  -2   7        1.26        1.10      0.34 o 
  -6  -2   7       20.71       21.99      0.86 o 
  -5  -2   7       48.83       51.40      1.77 o 
  -4  -2   7       24.39       23.16      2.26 o 
  -3  -2   7       84.06       89.60      2.57 o 
  -2  -2   7     1408.89     1409.26     15.18 o 
  -1  -2   7       96.51      102.86      2.88 o 
   0  -2   7      228.93      242.40      6.13 o 
   1  -2   7       35.14       33.06      2.20 o 
   2  -2   7        3.51        3.61      0.71 o 
   3  -2   7      130.11      141.52      1.95 o 
   4  -2   7      100.55      103.08      1.76 o 
   5  -2   7      122.10      124.43      4.25 o 
   6  -2   7        1.45        1.62      0.75 o 
   7  -2   7      293.47      298.51      5.02 o 
  -7  -1   7       95.17       97.28      2.58 o 
  -6  -1   7       66.97       65.81      2.89 o 
  -5  -1   7       49.44       49.54      3.31 o 
  -4  -1   7      306.15      323.44      3.35 o 
  -3  -1   7       17.54       17.15      1.13 o 
  -2  -1   7       89.71       89.31      2.70 o 
  -1  -1   7      276.21      277.90     12.24 o 
   0  -1   7      584.68      683.04      9.90 o 
   1  -1   7      337.56      356.73      6.95 o 
   2  -1   7       13.82       17.40      1.58 o 
   3  -1   7      221.42      240.02      6.55 o 
   4  -1   7      100.94      105.48      1.84 o 
   5  -1   7      524.56      545.82      8.78 o 
   6  -1   7       88.04       88.25      3.58 o 
   7  -1   7       21.57       22.35      1.55 o 
  -7   0   7      151.57      145.48      3.35 o 
  -6   0   7       89.77       92.01      3.54 o 
  -5   0   7       49.68       50.79      2.80 o 
  -4   0   7      197.81      194.28      4.27 o 
  -3   0   7      430.10      478.88      5.87 o 
  -2   0   7        3.15        8.87      1.32 o 
  -1   0   7       81.91       89.52      3.65 o 
   0   0   7       45.37       48.64      2.60 o 
   1   0   7      805.55      880.34     10.83 o 
   2   0   7        4.38        6.07      0.98 o 
   3   0   7      685.73      718.72      6.76 o 
   4   0   7      237.05      227.85      5.19 o 
   5   0   7        3.33        5.22      1.01 o 
   6   0   7      151.47      160.85      4.78 o 
   7   0   7       11.42       11.92      1.26 o 
   8   0   7        8.64        8.01      0.70 o 
  -7   1   7        8.05        7.00      0.82 o 
  -6   1   7      363.03      370.26      7.07 o 
  -5   1   7      255.11      259.44      6.39 o 
  -4   1   7        1.07        1.18      0.47 o 
  -3   1   7       12.17       12.82      1.01 o 
  -2   1   7      167.59      191.14      5.28 o 
  -1   1   7      755.91      839.57     10.64 o 
   0   1   7        0.89        2.28      0.76 o 
   1   1   7        1.68        4.50      0.92 o 
   2   1   7      311.49      327.93      6.79 o 
   3   1   7       17.50       15.00      1.61 o 
   4   1   7      160.12      175.49      3.44 o 
   5   1   7       87.01       89.23      2.19 o 
   6   1   7       34.99       30.80      1.33 o 
   7   1   7       24.02       21.78      1.63 o 
   8   1   7        6.21        5.30      0.55 o 
  -7   2   7       79.08       81.36      1.58 o 
  -6   2   7        1.63        1.72      0.81 o 
  -5   2   7        0.95        0.84      0.69 o 
  -4   2   7      224.81      254.49      7.75 o 
  -3   2   7      241.66      249.17      4.50 o 
  -2   2   7       18.07       20.22      1.27 o 
  -1   2   7       14.27       14.36      1.45 o 
   0   2   7      384.41      427.35      7.45 o 
   1   2   7        0.52        0.10      0.58 o 
   2   2   7       54.19       47.73      2.74 o 
   3   2   7      306.10      300.91      7.00 o 
   4   2   7       20.66       22.42      0.95 o 
   5   2   7        7.66        8.30      1.61 o 
   6   2   7        9.54       11.34      0.87 o 
   7   2   7       31.22       30.82      1.24 o 
  -6   3   7       19.55       18.08      1.54 o 
  -5   3   7       60.52       63.45      2.00 o 
  -4   3   7       70.98       66.92      3.09 o 
  -3   3   7      124.50      148.79      3.32 o 
  -2   3   7       83.86      108.51      3.94 o 
  -1   3   7        0.88        5.38      0.94 o 
   0   3   7       17.83       23.88      1.83 o 
   1   3   7     1147.73     1241.76     13.33 o 
   2   3   7      153.85      176.37      5.31 o 
   3   3   7        2.53        1.87      0.76 o 
   4   3   7      367.75      398.31      4.27 o 
   5   3   7       37.75       41.15      1.54 o 
   6   3   7       44.55       44.87      1.34 o 
   7   3   7       29.68       28.31      1.18 o 
   8   3   7        0.46        0.07      0.33 o 
  -6   4   7      116.63      115.37      2.02 o 
  -5   4   7        7.56        7.28      0.78 o 
  -4   4   7      209.86      210.18      5.99 o 
  -3   4   7        2.71        3.15      0.53 o 
  -2   4   7       71.82       69.09      1.57 o 
   0   4   7      175.26      228.35      5.57 o 
   1   4   7      301.54      369.02      7.39 o 
   2   4   7        4.32        7.58      1.30 o 
   3   4   7      758.92      786.49     12.46 o 
   4   4   7      713.07      735.76      7.95 o 
   5   4   7        9.29        9.73      0.75 o 
   6   4   7        1.00        1.26      0.40 o 
   7   4   7       89.18       91.63      3.10 o 
   8   4   7       93.93      100.15      2.48 o 
  -6   5   7      103.66      103.53      2.19 o 
  -5   5   7       47.87       47.11      1.62 o 
  -4   5   7       14.32       15.81      1.46 o 
  -3   5   7       12.94       13.62      0.89 o 
  -2   5   7      209.55      193.28      2.69 o 
  -1   5   7       79.15       86.77      2.10 o 
   0   5   7      178.30      178.54      4.92 o 
   1   5   7        0.02        0.07      0.56 o 
   2   5   7      655.36      657.32     11.04 o 
   3   5   7      101.48      106.14      2.62 o 
   4   5   7       27.27       26.86      0.79 o 
   5   5   7        5.65        4.35      0.58 o 
   6   5   7      204.74      216.67      3.61 o 
   7   5   7        8.74        7.28      0.69 o 
   8   5   7       56.57       60.29      1.94 o 
  -5   6   7       34.20       34.44      1.74 o 
  -4   6   7       37.39       37.93      2.20 o 
  -3   6   7      484.76      488.12      5.09 o 
  -2   6   7        0.01       -0.32      0.56 o 
  -1   6   7       18.84       19.12      1.09 o 
   0   6   7      164.01      181.65      3.08 o 
   1   6   7       35.44       32.96      1.12 o 
   2   6   7      101.14       91.24      1.88 o 
   3   6   7       91.17       83.30      1.91 o 
   4   6   7        0.30        0.07      0.32 o 
   5   6   7       36.95       38.18      1.20 o 
   6   6   7        4.62        6.09      0.69 o 
   7   6   7       39.27       38.17      1.95 o 
   8   6   7      105.01      108.86      2.41 o 
  -5   7   7       62.87       64.38      1.94 o 
  -4   7   7        0.01        0.09      0.46 o 
  -3   7   7      122.34      124.42      2.14 o 
  -2   7   7      418.69      430.20      6.08 o 
  -1   7   7      584.78      573.59      4.80 o 
   0   7   7      792.72      818.65      5.69 o 
   1   7   7       14.57       16.13      0.91 o 
   2   7   7       11.29       10.70      0.53 o 
   3   7   7       86.91       78.93      1.94 o 
   4   7   7        0.01       -0.34      0.34 o 
   5   7   7       36.56       32.53      1.10 o 
   6   7   7       95.06       92.32      1.71 o 
   7   7   7       96.86       93.96      2.76 o 
   8   7   7       52.02       50.33      1.43 o 
  -4   8   7      420.26      425.41      3.67 o 
  -3   8   7        2.61        2.18      0.44 o 
  -2   8   7       97.19      101.26      2.97 o 
  -1   8   7      334.74      325.17      3.65 o 
   0   8   7        0.75        1.41      0.34 o 
   1   8   7      140.57      126.52      2.62 o 
   2   8   7        4.12        3.96      0.57 o 
   3   8   7       50.35       38.86      2.30 o 
   4   8   7      210.40      208.13      3.39 o 
   5   8   7      138.60      130.80      2.61 o 
   6   8   7      239.73      237.30      3.12 o 
   7   8   7       23.66       24.10      0.82 o 
  -3   9   7        0.04       -0.32      0.32 o 
  -2   9   7       41.61       43.83      1.44 o 
  -1   9   7      176.67      193.28      2.29 o 
   0   9   7      120.14      118.13      2.13 o 
   1   9   7      343.67      357.23      3.63 o 
   2   9   7      173.48      175.20      4.71 o 
   3   9   7       15.47       20.57      1.75 o 
   4   9   7       80.17       71.52      2.11 o 
   5   9   7      153.11      158.68      4.00 o 
   6   9   7        1.53        0.64      0.42 o 
  -2  10   7        5.93        7.39      0.74 o 
  -1  10   7        4.35        3.87      0.70 o 
   0  10   7        4.43        5.69      0.62 o 
   1  10   7       55.49       52.97      1.39 o 
   2  10   7       12.68       11.82      0.84 o 
   3  10   7       64.79       59.11      2.64 o 
   4  10   7        2.02        0.89      0.58 o 
   5  10   7       22.27       22.18      1.42 o 
   6  10   7       10.69        9.36      0.75 o 
  -1  11   7       23.29       20.61      0.71 o 
   0  11   7       18.62       20.44      1.20 o 
   1  11   7       44.87       48.32      1.88 o 
   2  11   7       28.45       23.89      0.95 o 
   3  11   7       17.95       19.95      0.91 o 
   4  11   7        3.16        5.85      0.73 o 
   5  11   7       47.25       46.66      1.59 o 
  -2  -9   8       26.16       28.21      1.15 o 
  -1  -9   8        0.20        0.14      0.20 o 
  -4  -8   8       83.64       85.63      1.85 o 
  -3  -8   8        4.03        4.86      0.64 o 
  -2  -8   8        0.03        0.33      0.37 o 
  -1  -8   8        9.51        8.99      0.89 o 
   0  -8   8       42.43       37.82      1.37 o 
   1  -8   8        0.00       -0.06      0.34 o 
   2  -8   8      103.85      106.67      2.50 o 
   3  -8   8        7.78        7.80      0.58 o 
  -5  -7   8        8.78        7.72      0.70 o 
  -4  -7   8      341.52      341.19      4.76 o 
  -3  -7   8       35.63       33.61      1.25 o 
  -2  -7   8      139.85      129.77      3.66 o 
  -1  -7   8        9.35       12.60      1.23 o 
   0  -7   8        1.08        2.70      0.50 o 
   1  -7   8        6.61        4.61      0.81 o 
   2  -7   8        0.93        0.92      0.57 o 
   3  -7   8       14.90       16.50      1.15 o 
   4  -7   8      140.80      133.18      2.33 o 
  -5  -6   8        2.88        3.42      0.45 o 
  -4  -6   8        9.29       13.30      0.86 o 
  -3  -6   8       24.74       31.53      1.37 o 
  -2  -6   8      157.26      168.77      3.08 o 
  -1  -6   8       94.50       84.73      2.05 o 
   0  -6   8       12.21       12.12      0.83 o 
   1  -6   8        9.33       10.02      0.76 o 
   2  -6   8      191.37      200.63      3.33 o 
   3  -6   8       22.99       22.16      1.54 o 
   4  -6   8       19.45       17.00      1.13 o 
  -6  -5   8       49.56       42.32      1.72 o 
  -5  -5   8       10.47       10.99      0.70 o 
  -4  -5   8       40.24       35.00      1.53 o 
  -3  -5   8        0.40       -0.13      0.67 o 
  -2  -5   8      483.37      464.45      7.50 o 
  -1  -5   8       46.96       49.30      1.56 o 
   0  -5   8      369.63      348.01      4.25 o 
   1  -5   8       96.29       97.84      2.24 o 
   2  -5   8        0.63        0.53      0.40 o 
   3  -5   8        3.42        3.17      0.56 o 
   4  -5   8        0.32        0.33      0.45 o 
  -6  -4   8       36.23       36.49      1.78 o 
  -5  -4   8        5.42        4.42      0.85 o 
  -4  -4   8       65.76       64.41      2.99 o 
  -3  -4   8       33.45       30.44      2.08 o 
  -2  -4   8      290.00      301.07      4.19 o 
  -1  -4   8       22.22       16.36      0.76 o 
   0  -4   8       14.79       15.48      1.06 o 
   1  -4   8       14.83       11.27      0.76 o 
   2  -4   8      222.72      236.77      3.70 o 
   3  -4   8        0.34        0.68      0.44 o 
   4  -4   8       49.80       53.80      1.43 o 
   5  -4   8       12.16       11.62      1.15 o 
   6  -4   8        0.00        0.27      0.32 o 
  -6  -3   8      300.93      309.20      3.45 o 
  -5  -3   8        3.60        3.24      0.78 o 
  -4  -3   8      483.21      487.95      8.07 o 
  -3  -3   8      184.28      166.08      3.19 o 
  -2  -3   8        0.35        0.51      0.54 o 
  -1  -3   8      147.90      160.96      3.53 o 
   0  -3   8       59.15       54.78      1.82 o 
   1  -3   8       12.54       12.96      1.58 o 
   2  -3   8       77.48       78.49      2.05 o 
   3  -3   8        2.56        3.23      0.47 o 
   4  -3   8       23.30       25.68      1.04 o 
   5  -3   8        0.04       -0.23      0.61 o 
   6  -3   8       10.15        9.87      1.07 o 
   7  -3   8        0.02       -0.14      0.31 o 
  -6  -2   8        1.11        1.02      0.40 o 
  -5  -2   8       58.82       59.83      2.62 o 
  -4  -2   8      405.91      387.95      7.05 o 
  -3  -2   8        0.64        1.13      0.41 o 
  -2  -2   8       26.49       24.21      1.15 o 
  -1  -2   8       53.18       52.33      3.35 o 
   0  -2   8      457.19      471.82      9.26 o 
   1  -2   8      223.90      217.93      6.10 o 
   2  -2   8       18.11       17.76      0.98 o 
   3  -2   8        5.21        4.61      0.49 o 
   4  -2   8      177.91      179.15      3.18 o 
   5  -2   8      104.16      104.98      3.85 o 
   6  -2   8        0.23       -0.70      0.70 o 
   7  -2   8       68.12       67.11      2.21 o 
  -7  -1   8       66.85       62.92      1.69 o 
  -6  -1   8        1.26        1.36      0.59 o 
  -5  -1   8        0.00       -0.36      0.36 o 
  -4  -1   8      242.51      242.91      3.71 o 
  -3  -1   8       89.38       93.71      2.83 o 
  -2  -1   8      518.35      534.60     10.53 o 
  -1  -1   8       50.51       45.10      2.97 o 
   0  -1   8        1.88        3.41      1.00 o 
   1  -1   8        0.29        0.18      0.63 o 
   2  -1   8        2.71        5.90      1.11 o 
   3  -1   8       18.27       18.42      0.85 o 
   4  -1   8       16.08       12.86      0.88 o 
   5  -1   8        3.14        2.70      0.93 o 
   6  -1   8       28.71       26.81      2.00 o 
   7  -1   8       11.92       13.21      1.17 o 
  -7   0   8       33.82       32.07      1.30 o 
  -6   0   8       80.27       83.64      3.06 o 
  -5   0   8      183.69      182.42      5.09 o 
  -4   0   8        0.92        0.72      0.62 o 
  -3   0   8       23.25       22.64      1.38 o 
  -2   0   8       77.06       75.07      3.77 o 
  -1   0   8      306.17      332.60      7.64 o 
   0   0   8       23.75       17.92      1.79 o 
   1   0   8        2.30        3.49      0.91 o 
   2   0   8        3.02        2.55      0.84 o 
   3   0   8       51.09       42.10      1.68 o 
   4   0   8        0.17        0.32      0.53 o 
   5   0   8       20.42       20.67      1.81 o 
   6   0   8       23.72       25.87      2.00 o 
   7   0   8      189.62      189.43      4.33 o 
  -7   1   8       33.45       30.86      1.29 o 
  -6   1   8       66.99       61.40      2.70 o 
  -5   1   8       65.58       60.96      3.04 o 
  -4   1   8        0.04        0.72      0.80 o 
  -3   1   8      159.44      171.87      3.64 o 
  -2   1   8        0.02        2.31      0.87 o 
  -1   1   8      242.59      250.77      6.41 o 
   0   1   8      205.80      221.44      5.96 o 
   1   1   8      158.94      189.64      5.53 o 
   2   1   8       87.15       94.57      4.01 o 
   3   1   8       90.13      112.47      4.47 o 
   4   1   8       23.62       26.10      1.04 o 
   5   1   8      179.20      186.51      3.24 o 
   6   1   8       24.95       25.15      1.94 o 
   7   1   8        5.14        5.94      0.95 o 
   8   1   8       97.72       96.89      2.01 o 
  -6   2   8        0.08        0.08      0.53 o 
  -5   2   8       96.54       90.57      3.74 o 
  -4   2   8       54.86       49.79      2.82 o 
  -3   2   8      226.70      242.02      8.11 o 
  -2   2   8      488.05      511.31      4.93 o 
  -1   2   8      554.55      603.42      9.72 o 
   0   2   8       42.28       43.77      2.67 o 
   1   2   8      375.10      393.57      7.96 o 
   2   2   8      114.19      131.98      4.86 o 
   3   2   8        3.52        1.29      0.62 o 
   4   2   8       64.50       58.51      1.58 o 
   5   2   8      263.42      277.42      4.03 o 
   6   2   8       31.92       30.83      1.38 o 
   7   2   8      269.01      285.95      3.47 o 
  -6   3   8        1.00        0.90      0.60 o 
  -5   3   8        0.72        0.96      0.40 o 
  -4   3   8      115.21      112.63      4.06 o 
  -3   3   8       83.64       79.33      3.33 o 
  -2   3   8        0.35        0.29      0.39 o 
  -1   3   8       31.70       40.41      2.50 o 
   0   3   8        0.31        1.08      0.65 o 
   1   3   8      299.88      309.96      7.23 o 
   2   3   8      780.49      754.94     11.66 o 
   3   3   8      337.03      313.27      7.94 o 
   4   3   8       63.07       66.10      1.72 o 
   5   3   8      223.09      221.63      3.65 o 
   6   3   8        8.11        8.27      0.79 o 
   7   3   8       90.34       87.89      1.99 o 
   8   3   8       29.24       28.47      1.11 o 
  -6   4   8       26.04       25.80      1.45 o 
  -5   4   8       17.06       16.78      1.00 o 
  -4   4   8        4.82        5.16      0.84 o 
  -3   4   8      135.12      140.09      4.33 o 
  -2   4   8       11.70        9.84      0.77 o 
  -1   4   8      694.85      742.17      4.95 o 
   0   4   8      540.38      585.86      9.64 o 
   1   4   8       44.28       34.40      2.53 o 
   2   4   8       54.44       48.83      3.07 o 
   3   4   8        0.64        1.45      0.46 o 
   4   4   8       34.60       38.26      1.25 o 
   5   4   8       16.99       18.97      1.19 o 
   6   4   8      322.37      348.24      4.43 o 
   7   4   8       69.13       71.56      2.64 o 
   8   4   8      192.47      191.68      3.09 o 
  -5   5   8       12.54       11.51      0.80 o 
  -4   5   8        0.50        1.12      0.38 o 
  -3   5   8        6.81        6.25      0.65 o 
  -2   5   8      102.48       94.54      1.98 o 
  -1   5   8      211.03      205.72      2.75 o 
   0   5   8      640.20      641.34      5.05 o 
   1   5   8      354.50      351.23      7.90 o 
   2   5   8      170.47      167.24      3.29 o 
   3   5   8       24.83       26.34      1.41 o 
   4   5   8      195.35      197.41      2.53 o 
   5   5   8      103.73      100.31      1.97 o 
   6   5   8       83.73       85.18      3.23 o 
   7   5   8       24.87       26.21      1.63 o 
   8   5   8       24.61       25.05      1.17 o 
  -5   6   8      176.17      177.26      3.44 o 
  -4   6   8      196.52      203.31      4.75 o 
  -3   6   8       37.26       35.20      1.94 o 
  -2   6   8       48.48       56.04      1.56 o 
  -1   6   8        1.65        1.93      0.49 o 
   0   6   8       27.26       34.58      1.00 o 
   1   6   8      229.02      230.42      3.66 o 
   2   6   8        2.06        1.15      0.35 o 
   3   6   8       89.91       76.76      2.07 o 
   4   6   8      247.80      237.10      3.99 o 
   5   6   8        7.24        9.40      0.82 o 
   6   6   8      381.00      393.56      6.70 o 
   7   6   8        8.68        8.71      1.00 o 
   8   6   8      107.63      101.61      2.18 o 
  -5   7   8        7.23        6.61      0.59 o 
  -4   7   8        5.02        5.20      0.84 o 
  -3   7   8      202.06      202.46      4.36 o 
  -2   7   8        3.50        4.16      0.66 o 
  -1   7   8       92.68       82.40      1.89 o 
   0   7   8      204.71      186.36      2.83 o 
   1   7   8      139.89      119.42      3.00 o 
   2   7   8     1023.14      983.50      5.51 o 
   3   7   8        1.87        2.55      0.52 o 
   4   7   8      513.07      538.56      5.60 o 
   5   7   8      508.86      533.24      5.35 o 
   6   7   8        3.56        4.54      0.82 o 
   7   7   8        1.91        2.61      0.55 o 
  -4   8   8       14.77       15.44      0.80 o 
  -3   8   8        1.87        0.99      0.57 o 
  -2   8   8      421.10      412.19      4.63 o 
  -1   8   8        1.67        1.55      0.40 o 
   0   8   8      161.89      148.72      2.18 o 
   1   8   8      537.05      517.66      4.47 o 
   2   8   8       46.16       49.52      1.32 o 
   3   8   8      597.87      604.04      5.84 o 
   4   8   8      121.04      119.54      2.61 o 
   5   8   8        0.08        0.01      0.32 o 
   6   8   8       22.41       24.31      1.02 o 
   7   8   8       86.81       85.12      2.16 o 
  -3   9   8        5.61        6.77      0.70 o 
  -2   9   8       66.16       60.64      1.62 o 
  -1   9   8      122.87      116.14      2.03 o 
   0   9   8       14.84       12.28      0.74 o 
   1   9   8      104.45      103.29      1.72 o 
   2   9   8        0.13        1.03      0.54 o 
   3   9   8      123.54      111.14      3.80 o 
   4   9   8        2.23        1.68      0.70 o 
   5   9   8       40.44       36.44      1.92 o 
   6   9   8        4.43        5.54      0.67 o 
  -1  10   8        7.10        7.02      0.82 o 
   0  10   8       28.34       27.05      1.17 o 
   1  10   8       63.62       55.53      1.39 o 
   2  10   8       52.79       64.31      1.46 o 
   3  10   8       23.52       28.06      1.81 o 
   4  10   8       97.74      110.79      3.30 o 
   5  10   8       14.65       16.18      1.18 o 
   6  10   8        3.24        3.54      0.44 o 
   0  11   8        7.79        9.68      0.81 o 
   1  11   8       16.13       17.89      1.07 o 
   2  11   8       40.36       39.65      0.94 o 
   3  11   8        3.45        2.81      0.40 o 
   4  11   8        3.13        3.71      0.60 o 
   5  11   8        2.37        2.02      0.37 o 
  -3  -8   9       17.23       13.59      0.82 o 
  -2  -8   9       35.90       33.51      1.41 o 
  -1  -8   9       12.87       15.59      0.98 o 
   0  -8   9        0.00        0.75      0.31 o 
   1  -8   9       18.56       18.38      0.95 o 
   2  -8   9        2.19        1.86      0.35 o 
  -4  -7   9        7.56        7.95      0.49 o 
  -3  -7   9      229.86      252.09      4.30 o 
  -2  -7   9        6.01        3.47      0.68 o 
  -1  -7   9        1.69        1.08      0.49 o 
   0  -7   9       73.31       72.43      1.82 o 
   1  -7   9       28.92       28.96      1.56 o 
   2  -7   9      270.21      278.63      4.49 o 
   3  -7   9        6.30        7.25      0.68 o 
  -5  -6   9       65.90       76.18      2.20 o 
  -4  -6   9       32.39       26.79      1.89 o 
  -3  -6   9        9.26       10.36      0.76 o 
  -2  -6   9      117.31      106.22      2.30 o 
  -1  -6   9      367.52      385.31      6.36 o 
   0  -6   9      196.45      189.83      3.99 o 
   1  -6   9        1.34        1.14      0.53 o 
   2  -6   9      187.01      188.08      4.34 o 
   3  -6   9       76.26       72.15      2.49 o 
   4  -6   9       13.36       14.85      0.93 o 
  -5  -5   9       27.37       27.01      0.93 o 
  -4  -5   9       12.59       11.98      0.82 o 
  -3  -5   9        0.22        0.10      0.54 o 
  -2  -5   9      339.29      326.05      6.18 o 
  -1  -5   9      174.01      168.51      2.37 o 
   0  -5   9      347.62      354.64      4.28 o 
   1  -5   9      912.62      898.53      6.62 o 
   2  -5   9       34.71       29.86      1.92 o 
   3  -5   9        9.65        7.65      0.98 o 
   4  -5   9        0.06        0.16      0.40 o 
  -6  -4   9       83.49       79.83      2.08 o 
  -5  -4   9       14.76       13.18      1.08 o 
  -4  -4   9       78.50       75.34      3.07 o 
  -3  -4   9      131.79      124.32      4.09 o 
  -2  -4   9       30.02       27.16      1.92 o 
  -1  -4   9      422.46      403.28      4.51 o 
   0  -4   9      338.71      322.17      5.80 o 
   1  -4   9       63.28       68.23      1.86 o 
   2  -4   9       98.03       99.76      3.49 o 
   3  -4   9      412.40      414.22      6.87 o 
   4  -4   9      306.06      307.42      5.40 o 
  -6  -3   9       15.91       17.08      0.94 o 
  -5  -3   9      102.92       96.72      3.14 o 
  -4  -3   9        0.38        0.28      0.54 o 
  -3  -3   9      110.57      103.97      3.80 o 
  -2  -3   9      181.76      189.07      6.95 o 
  -1  -3   9        1.03        1.83      0.38 o 
   0  -3   9       18.00       15.66      1.43 o 
   1  -3   9      440.51      446.33      6.32 o 
   2  -3   9      236.11      261.50      5.43 o 
   3  -3   9       58.66       59.70      1.86 o 
   4  -3   9       65.91       74.54      2.05 o 
   5  -3   9      109.88      108.36      3.43 o 
   6  -3   9        8.04        7.52      0.81 o 
  -6  -2   9       12.94       14.20      0.86 o 
  -5  -2   9       19.45       18.46      1.44 o 
  -4  -2   9      242.19      246.80      5.65 o 
  -3  -2   9      197.75      214.50      5.37 o 
  -2  -2   9      412.14      400.20     13.88 o 
  -1  -2   9      199.37      196.56      7.11 o 
   0  -2   9       17.06       26.16      1.59 o 
   1  -2   9        0.00        0.67      0.39 o 
   2  -2   9       90.69      100.60      2.60 o 
   3  -2   9      215.29      210.80      3.45 o 
   4  -2   9        0.23        0.23      0.37 o 
   5  -2   9        4.78        4.92      1.00 o 
   6  -2   9       41.62       45.95      2.20 o 
   7  -2   9       24.43       22.66      1.14 o 
  -5  -1   9      112.09      117.13      2.43 o 
  -4  -1   9       10.43       12.21      1.28 o 
  -3  -1   9      194.99      191.82      7.32 o 
  -2  -1   9        8.32       10.63      0.95 o 
  -1  -1   9       16.51       33.49      1.55 o 
   0  -1   9      123.64      123.98      5.05 o 
   1  -1   9       43.32       47.94      3.10 o 
   2  -1   9       56.70       64.19      1.59 o 
   3  -1   9        0.19        1.05      0.39 o 
   4  -1   9      906.06      925.65      7.21 o 
   5  -1   9       34.87       36.60      2.37 o 
   6  -1   9      159.42      158.08      4.36 o 
   7  -1   9        5.48        4.86      0.68 o 
  -6   0   9       73.70       78.00      2.54 o 
  -5   0   9      204.14      198.63      3.16 o 
  -4   0   9       23.93       22.79      1.27 o 
  -3   0   9       23.26       20.93      1.42 o 
  -2   0   9      270.08      282.95      4.76 o 
  -1   0   9      237.61      235.80      4.07 o 
   0   0   9       83.88      114.89      4.81 o 
   1   0   9       82.51       86.44      4.11 o 
   2   0   9      524.63      547.59     10.21 o 
   3   0   9      211.70      222.31      3.00 o 
   4   0   9       18.14       18.94      1.05 o 
   5   0   9        2.04        1.91      0.82 o 
   6   0   9      319.29      321.66      6.47 o 
   7   0   9        0.78        0.67      0.46 o 
  -6   1   9        2.32        1.00      0.47 o 
  -5   1   9      170.92      179.48      4.88 o 
  -4   1   9        6.66        6.39      1.25 o 
  -3   1   9      278.05      289.54     10.00 o 
  -2   1   9      483.20      460.88      6.02 o 
  -1   1   9      406.71      426.68      5.42 o 
   0   1   9       32.21       35.23      2.67 o 
   1   1   9        0.95        1.18      0.81 o 
   2   1   9      260.73      245.23      6.96 o 
   3   1   9        0.65        1.43      0.36 o 
   4   1   9       20.65       22.95      1.14 o 
   5   1   9       94.24       91.47      3.67 o 
   6   1   9      210.08      204.79      5.25 o 
   7   1   9        0.15        0.36      0.52 o 
  -6   2   9        9.49       11.74      1.08 o 
  -5   2   9       24.24       23.44      1.87 o 
  -4   2   9       42.60       41.23      2.60 o 
  -3   2   9       35.49       33.63      2.32 o 
  -2   2   9       42.91       43.85      1.87 o 
  -1   2   9       15.67       17.39      1.13 o 
   0   2   9     1446.79     1444.31     16.26 o 
   1   2   9        0.88        0.28      0.64 o 
   2   2   9        0.84        2.82      0.97 o 
   3   2   9       74.31       74.52      1.77 o 
   4   2   9       18.70       19.40      0.98 o 
   5   2   9       53.15       50.45      1.78 o 
   6   2   9        0.55        0.05      0.42 o 
   7   2   9        9.65       10.30      1.07 o 
  -6   3   9       46.34       44.77      1.85 o 
  -5   3   9      138.91      152.63      4.44 o 
  -4   3   9       14.24       15.39      1.03 o 
  -3   3   9      140.37      151.99      4.74 o 
  -2   3   9        5.91        6.30      1.11 o 
  -1   3   9       56.36       58.63      1.60 o 
   0   3   9       11.47        8.66      1.35 o 
   1   3   9      206.84      203.50      6.34 o 
   2   3   9       17.17       16.29      1.10 o 
   3   3   9        6.82        8.64      0.65 o 
   4   3   9      219.46      217.63      3.22 o 
   5   3   9      102.59      105.04      2.58 o 
   6   3   9      401.22      413.43      4.84 o 
   7   3   9      163.09      165.76      2.56 o 
  -6   4   9       25.57       23.00      1.14 o 
  -5   4   9       26.12       26.58      1.10 o 
  -4   4   9       20.41       20.47      1.49 o 
  -3   4   9        1.82        3.41      0.82 o 
  -2   4   9        1.62        4.42      0.95 o 
  -1   4   9        6.97        4.80      0.59 o 
   0   4   9       25.10       23.00      0.81 o 
   1   4   9      125.23      129.95      2.94 o 
   2   4   9        1.30        1.02      0.44 o 
   3   4   9      191.17      195.45      2.97 o 
   4   4   9       22.96       23.26      1.09 o 
   5   4   9        8.28        9.95      0.85 o 
   6   4   9        1.74        2.02      0.45 o 
   7   4   9        8.57        8.69      1.06 o 
  -5   5   9       19.47       20.03      0.89 o 
  -4   5   9        1.82        2.54      0.71 o 
  -3   5   9        0.44        0.75      0.38 o 
  -2   5   9       56.45       55.80      2.01 o 
  -1   5   9       18.80       20.09      0.94 o 
   0   5   9      587.58      597.79      4.76 o 
   1   5   9      222.50      210.63      2.99 o 
   2   5   9        1.31        1.18      0.37 o 
   3   5   9      478.43      451.91      6.34 o 
   4   5   9      451.06      452.13      5.08 o 
   5   5   9       33.25       27.34      1.31 o 
   6   5   9      785.01      801.26      6.33 o 
   7   5   9       18.07       17.82      1.31 o 
   8   5   9      241.67      223.57      2.93 o 
  -5   6   9      119.04      116.66      2.33 o 
  -4   6   9       11.64       10.38      1.07 o 
  -3   6   9        2.93        1.82      0.62 o 
  -2   6   9      185.07      182.49      2.65 o 
  -1   6   9      310.23      312.74      3.61 o 
   0   6   9       77.24       70.23      1.48 o 
   1   6   9      260.73      244.23      2.76 o 
   2   6   9      870.83      885.72      8.42 o 
   3   6   9       19.79       21.14      0.99 o 
   4   6   9      235.35      239.85      3.72 o 
   5   6   9      113.69      102.81      3.63 o 
   6   6   9       21.74       24.34      1.74 o 
   7   6   9      168.31      167.76      3.68 o 
  -4   7   9       24.24       27.68      1.48 o 
  -3   7   9       16.40       16.10      0.94 o 
  -2   7   9        0.05        0.41      0.38 o 
  -1   7   9      203.47      217.56      3.06 o 
   0   7   9      316.19      310.56      4.44 o 
   1   7   9       11.55       15.23      0.80 o 
   2   7   9      228.70      204.11      3.52 o 
   3   7   9       13.11       13.22      0.95 o 
   4   7   9       23.38       25.85      1.29 o 
   5   7   9       33.51       35.26      1.42 o 
   6   7   9      120.08      119.18      3.46 o 
   7   7   9       33.07       31.47      1.48 o 
  -4   8   9       22.63       23.44      1.04 o 
  -3   8   9      314.58      312.73      5.10 o 
  -2   8   9       16.27       19.13      1.01 o 
  -1   8   9      246.75      256.88      3.20 o 
   0   8   9      141.32      152.84      2.50 o 
   1   8   9       12.29       10.50      0.61 o 
   2   8   9      103.00       95.35      1.85 o 
   3   8   9        4.49        4.83      0.63 o 
   4   8   9      163.85      144.92      2.86 o 
   5   8   9        9.77       10.22      1.08 o 
   6   8   9        1.58        1.59      0.49 o 
   7   8   9      103.12      104.91      2.21 o 
  -3   9   9      124.38      126.48      2.45 o 
  -2   9   9      105.82      106.04      2.85 o 
  -1   9   9       35.76       38.86      1.15 o 
   0   9   9       37.62       33.39      1.13 o 
   1   9   9       22.44       23.21      0.83 o 
   2   9   9      135.63      135.55      2.66 o 
   3   9   9       47.08       45.34      2.42 o 
   4   9   9       33.85       27.09      1.79 o 
   5   9   9        0.90        0.42      0.47 o 
   6   9   9        1.48        1.53      0.33 o 
  -1  10   9        1.97        2.24      0.51 o 
   0  10   9       36.02       32.87      0.95 o 
   1  10   9      353.46      363.56      4.00 o 
   2  10   9       33.89       32.66      1.00 o 
   3  10   9       14.50       17.82      1.46 o 
   4  10   9       44.30       43.74      2.00 o 
   5  10   9        9.89       10.70      0.88 o 
   1  11   9        3.31        2.65      0.43 o 
   2  11   9       19.07       22.91      1.28 o 
   3  11   9       17.88       20.29      0.86 o 
   4  11   9       21.74       21.87      0.80 o 
  -3  -7  10       15.84       11.06      0.81 o 
  -2  -7  10       15.04       17.18      1.11 o 
  -1  -7  10        1.63        1.47      0.43 o 
   0  -7  10       33.43       30.05      1.26 o 
   1  -7  10        0.75        0.23      0.30 o 
   2  -7  10       70.08       61.90      1.80 o 
  -4  -6  10        1.60        2.51      0.32 o 
  -3  -6  10       30.45       30.42      1.09 o 
  -2  -6  10       78.32       79.87      2.69 o 
  -1  -6  10      160.48      168.05      3.89 o 
   0  -6  10       14.58       13.93      1.05 o 
   1  -6  10        1.34        1.05      0.48 o 
   2  -6  10       21.80       19.02      1.33 o 
   3  -6  10       72.09       76.74      2.27 o 
   4  -6  10       13.94       11.66      0.65 o 
  -5  -5  10       21.98       22.07      1.21 o 
  -4  -5  10        7.76        6.64      0.56 o 
  -3  -5  10       13.51       13.27      1.05 o 
  -2  -5  10       35.67       33.79      1.37 o 
  -1  -5  10        2.16        1.69      0.38 o 
   0  -5  10       54.36       60.09      2.04 o 
   1  -5  10        0.11        0.34      0.47 o 
   2  -5  10        3.31        2.87      0.72 o 
   3  -5  10        9.55        9.72      1.02 o 
   4  -5  10       18.65       20.15      1.16 o 
  -5  -4  10       26.69       24.65      0.85 o 
  -4  -4  10       45.82       46.23      2.22 o 
  -3  -4  10        5.28        5.47      0.97 o 
  -2  -4  10       70.66       75.25      3.10 o 
  -1  -4  10       20.67       19.33      1.35 o 
   0  -4  10       39.71       38.48      2.06 o 
   1  -4  10        0.20        2.88      0.70 o 
   2  -4  10      127.49      121.45      3.77 o 
   3  -4  10      125.42      122.55      3.65 o 
   4  -4  10      129.59      127.46      3.26 o 
  -5  -3  10       75.68       72.75      2.44 o 
  -4  -3  10       73.58       70.57      2.90 o 
  -3  -3  10       14.31       15.78      1.56 o 
  -2  -3  10      258.32      250.74      5.71 o 
  -1  -3  10       53.98       49.20      2.17 o 
   0  -3  10       42.30       43.26      2.16 o 
   1  -3  10       76.86       76.12      2.98 o 
   2  -3  10       37.60       43.84      2.36 o 
   3  -3  10       62.14       63.58      2.75 o 
   4  -3  10       29.80       36.41      1.37 o 
   5  -3  10        3.58        4.16      0.73 o 
  -5  -2  10       56.14       54.47      2.17 o 
  -4  -2  10      110.98      100.66      3.53 o 
  -3  -2  10       26.61       27.17      1.39 o 
  -2  -2  10       30.61       25.59      1.83 o 
  -1  -2  10      263.14      261.39      4.18 o 
   0  -2  10      291.52      299.23      4.60 o 
   1  -2  10      155.16      141.82      3.22 o 
   2  -2  10      577.09      571.57      8.02 o 
   3  -2  10      517.73      518.49      5.43 o 
   4  -2  10      107.26       99.95      2.38 o 
   5  -2  10       60.72       62.16      2.69 o 
   6  -2  10       21.38       22.32      1.39 o 
  -5  -1  10       21.81       21.09      1.38 o 
  -4  -1  10      243.03      249.45      5.44 o 
  -3  -1  10      726.74      737.28     10.30 o 
  -2  -1  10       22.41       27.41      1.59 o 
  -1  -1  10      979.55      993.00     22.63 o 
   0  -1  10      247.04      273.11      7.97 o 
   1  -1  10      683.63      699.06      6.96 o 
   2  -1  10      121.96      109.83      2.17 o 
   3  -1  10       87.62       91.88      2.32 o 
   4  -1  10      147.88      131.81      2.76 o 
   5  -1  10       20.75       19.96      1.73 o 
   6  -1  10        0.98        1.47      0.64 o 
   7  -1  10        6.76        6.68      0.65 o 
  -5   0  10      440.72      444.71      4.88 o 
  -4   0  10        6.60        7.07      0.77 o 
  -3   0  10      311.50      320.57      6.99 o 
  -2   0  10        7.06        7.23      0.89 o 
  -1   0  10      133.84      133.48      3.31 o 
   0   0  10       28.28       24.91      1.60 o 
   1   0  10        3.54        2.61      0.51 o 
   2   0  10       19.41       21.10      1.28 o 
   3   0  10       19.04       21.62      1.02 o 
   4   0  10      212.24      204.14      4.68 o 
   5   0  10      175.43      179.27      5.06 o 
   6   0  10       69.28       65.75      2.80 o 
   7   0  10       10.32       11.34      0.95 o 
  -6   1  10        3.22        2.20      0.44 o 
  -5   1  10       69.61       72.91      2.82 o 
  -4   1  10       20.88       18.85      1.13 o 
  -3   1  10       16.67       16.68      1.74 o 
  -2   1  10        6.81        7.67      0.90 o 
  -1   1  10       37.60       34.93      1.71 o 
   0   1  10        3.11        2.44      0.52 o 
   1   1  10      438.12      427.80      4.42 o 
   2   1  10      120.08      113.22      2.92 o 
   3   1  10      286.14      274.66      4.25 o 
   4   1  10      140.91      138.48      2.20 o 
   5   1  10       31.36       31.08      2.17 o 
   6   1  10        2.98        3.22      0.85 o 
   7   1  10       45.62       46.72      1.93 o 
  -6   2  10        2.27        3.26      0.53 o 
  -5   2  10      157.03      153.50      4.13 o 
  -4   2  10        0.79        0.59      0.71 o 
  -3   2  10      153.77      149.99      4.86 o 
  -2   2  10       99.39       92.75      2.83 o 
  -1   2  10      325.56      331.21      5.67 o 
   0   2  10      140.36      152.35      3.38 o 
   1   2  10       65.85       69.23      2.25 o 
   2   2  10       17.31       13.21      0.81 o 
   3   2  10      309.47      307.20      3.77 o 
   4   2  10      122.81      118.45      2.41 o 
   5   2  10       29.29       30.38      1.39 o 
   6   2  10        1.47        1.42      0.40 o 
   7   2  10        5.26        5.98      0.77 o 
  -5   3  10        0.06        0.08      0.53 o 
  -4   3  10        1.09        0.74      0.74 o 
  -3   3  10        5.96        9.18      1.32 o 
  -2   3  10      108.42      115.10      4.17 o 
  -1   3  10       40.65       39.53      1.40 o 
   0   3  10      866.55      874.32      9.78 o 
   1   3  10      348.39      374.68      5.28 o 
   2   3  10       13.65       10.42      0.97 o 
   3   3  10       38.10       34.24      1.31 o 
   4   3  10      285.98      269.98      4.75 o 
   5   3  10       55.28       57.30      2.56 o 
   6   3  10       91.18       92.29      2.24 o 
   7   3  10       80.42       85.26      1.69 o 
  -5   4  10        0.74        0.72      0.52 o 
  -4   4  10       64.65       68.30      1.88 o 
  -3   4  10       12.61       12.44      0.88 o 
  -2   4  10      163.91      160.16      4.86 o 
  -1   4  10      329.45      349.09      4.84 o 
   0   4  10      131.92      136.07      4.35 o 
   1   4  10        0.00        0.76      0.24 o 
   2   4  10      206.39      212.77      4.12 o 
   3   4  10        6.55        8.13      0.70 o 
   4   4  10       27.77       28.20      1.39 o 
   5   4  10      857.70      898.58      7.49 o 
   6   4  10       21.16       21.13      1.12 o 
   7   4  10      260.00      260.02      4.30 o 
  -5   5  10       62.49       64.32      2.11 o 
  -4   5  10       12.48       10.14      1.07 o 
  -3   5  10      375.08      375.97      4.37 o 
  -2   5  10      113.29      116.04      4.03 o 
  -1   5  10       51.42       45.74      1.82 o 
   0   5  10       52.02       56.99      1.93 o 
   1   5  10       39.44       36.35      1.34 o 
   2   5  10      444.91      434.30      8.14 o 
   3   5  10      258.36      258.04      4.69 o 
   4   5  10      184.73      175.79      4.82 o 
   5   5  10      257.12      258.18      5.72 o 
   6   5  10       69.37       71.83      2.83 o 
   7   5  10       28.13       27.13      1.46 o 
  -4   6  10      178.52      178.67      3.67 o 
  -3   6  10       35.11       31.99      1.67 o 
  -2   6  10       26.93       26.44      1.27 o 
  -1   6  10      223.81      210.43      3.03 o 
   0   6  10      109.75      108.32      2.15 o 
   1   6  10      414.31      391.88      4.23 o 
   2   6  10      113.43      121.37      2.77 o 
   3   6  10     1018.48      963.48      7.63 o 
   4   6  10      101.38       96.21      3.56 o 
   5   6  10      133.51      136.38      4.13 o 
   6   6  10      172.86      170.65      4.23 o 
   7   6  10        1.94        1.88      0.52 o 
  -4   7  10      112.15      118.44      2.52 o 
  -3   7  10       32.84       30.75      1.14 o 
  -2   7  10      101.35       95.25      3.08 o 
  -1   7  10      670.51      641.19      5.15 o 
   0   7  10       17.99       19.70      1.02 o 
   1   7  10     1248.25     1197.68      6.03 o 
   2   7  10       18.79       21.02      1.22 o 
   3   7  10       13.07       16.94      1.38 o 
   4   7  10      132.12      129.89      3.17 o 
   5   7  10      162.51      160.59      4.25 o 
   6   7  10        3.81        2.37      0.61 o 
   7   7  10        0.90        1.23      0.37 o 
  -3   8  10      178.08      173.08      3.42 o 
  -2   8  10       76.82       73.34      2.49 o 
  -1   8  10       20.98       18.30      0.87 o 
   0   8  10        5.25        3.56      0.47 o 
   1   8  10       10.64        8.86      0.67 o 
   2   8  10       40.03       33.98      1.44 o 
   3   8  10       48.95       48.12      1.71 o 
   4   8  10       21.66       22.59      1.15 o 
   5   8  10       46.82       43.60      1.40 o 
   6   8  10       25.94       27.75      1.44 o 
  -2   9  10        0.33        0.54      0.30 o 
  -1   9  10       61.47       64.39      2.28 o 
   0   9  10        1.12        0.88      0.29 o 
   1   9  10       36.88       39.15      1.14 o 
   2   9  10        2.05        3.19      0.60 o 
   3   9  10       69.39       66.29      2.81 o 
   4   9  10       37.98       39.35      2.01 o 
   5   9  10        1.08        0.46      0.25 o 
   0  10  10       39.59       41.32      1.20 o 
   1  10  10       23.62       27.36      1.05 o 
   2  10  10        4.38        6.18      0.90 o 
   3  10  10        6.74        6.90      0.64 o 
   4  10  10       41.61       45.62      1.87 o 
   5  10  10        0.18        0.58      0.31 o 
   1  11  10        0.17        0.84      0.29 o 
   2  11  10        9.59        8.50      0.77 o 
   3  11  10       27.07       31.49      1.38 o 
  -2  -7  11       83.23       79.92      1.76 o 
  -3  -6  11       46.70       47.26      1.61 o 
  -2  -6  11       37.47       41.46      1.69 o 
  -1  -6  11       77.75       83.26      2.40 o 
   0  -6  11      124.93      118.81      2.65 o 
   1  -6  11        1.88        1.89      0.48 o 
   2  -6  11        4.14        3.42      0.55 o 
   3  -6  11       13.82       12.30      0.75 o 
  -4  -5  11       39.47       40.66      1.14 o 
  -3  -5  11       12.33       14.41      0.82 o 
  -2  -5  11       52.32       60.97      2.35 o 
  -1  -5  11        9.88       10.78      1.07 o 
   0  -5  11        0.84        2.09      0.35 o 
   1  -5  11       50.29       47.77      2.14 o 
   2  -5  11       37.19       33.04      1.77 o 
   3  -5  11       12.70       13.65      1.05 o 
   4  -5  11       43.27       36.19      1.25 o 
  -5  -4  11        0.43        0.40      0.35 o 
  -4  -4  11        9.47        9.48      0.63 o 
  -3  -4  11        0.94        0.34      0.51 o 
  -2  -4  11      137.49      139.29      3.91 o 
  -1  -4  11       35.66       35.32      1.54 o 
   0  -4  11       19.83       23.31      1.10 o 
   1  -4  11       63.87       67.70      2.74 o 
   2  -4  11      204.44      228.55      4.93 o 
   3  -4  11       84.56       85.10      2.84 o 
   4  -4  11      315.53      324.29      4.60 o 
  -5  -3  11       13.34       13.20      0.49 o 
  -4  -3  11        1.10        0.78      0.44 o 
  -3  -3  11        0.01        0.33      0.62 o 
  -2  -3  11       58.75       55.02      2.67 o 
  -1  -3  11        4.77        4.86      0.56 o 
   0  -3  11     1144.47     1131.96      7.61 o 
   1  -3  11      284.74      298.62      5.86 o 
   2  -3  11      432.58      421.95      6.98 o 
   3  -3  11      127.29      138.94      3.86 o 
   4  -3  11        7.34        7.17      0.85 o 
  -5  -2  11       10.95       10.69      0.85 o 
  -4  -2  11        6.98        6.62      0.95 o 
  -3  -2  11       36.24       35.56      2.18 o 
  -1  -2  11      162.86      165.97      3.97 o 
   0  -2  11       24.71       25.62      1.71 o 
   1  -2  11      178.42      189.42      4.68 o 
   2  -2  11       88.50       73.82      2.98 o 
   3  -2  11        9.12        8.78      0.77 o 
   4  -2  11        8.56        7.82      0.69 o 
   5  -2  11      107.40      100.78      3.00 o 
   6  -2  11       43.95       45.42      1.57 o 
  -5  -1  11        1.26        1.45      0.39 o 
  -4  -1  11       24.72       24.35      1.67 o 
  -3  -1  11      122.95      115.00      3.96 o 
  -2  -1  11      352.42      351.93      6.85 o 
  -1  -1  11       69.43       65.45      1.91 o 
   0  -1  11       38.98       34.94      1.96 o 
   1  -1  11       23.95       22.60      1.36 o 
   2  -1  11      266.52      243.31      3.65 o 
   3  -1  11       68.30       70.53      2.04 o 
   4  -1  11       98.04       87.51      2.22 o 
   5  -1  11       18.15       23.34      1.69 o 
   6  -1  11        0.34        0.21      0.44 o 
  -5   0  11        1.07        1.26      0.37 o 
  -4   0  11      181.08      192.73      4.41 o 
  -3   0  11        4.50        5.71      1.08 o 
  -2   0  11      102.33      106.66      3.97 o 
  -1   0  11       71.11       73.30      3.15 o 
   0   0  11       67.61       71.85      3.40 o 
   1   0  11      299.60      296.23      4.67 o 
   2   0  11        0.17        0.25      0.34 o 
   3   0  11       94.21       96.78      3.53 o 
   4   0  11      163.95      147.82      2.91 o 
   5   0  11        2.13        1.98      0.76 o 
   6   0  11       37.74       33.53      1.84 o 
   7   0  11        5.43        7.24      0.66 o 
  -5   1  11       19.68       17.40      1.20 o 
  -4   1  11       15.23       15.24      0.80 o 
  -3   1  11      428.02      446.91      8.26 o 
  -2   1  11        1.98        2.23      0.87 o 
  -1   1  11      131.73      130.98      5.23 o 
   0   1  11       10.62       10.22      1.38 o 
   1   1  11       11.04       10.51      0.95 o 
   2   1  11        4.43        3.97      0.51 o 
   3   1  11       11.24        9.93      0.67 o 
   4   1  11       18.20       21.60      1.16 o 
   5   1  11      170.71      174.55      4.85 o 
   6   1  11       68.21       67.28      2.69 o 
   7   1  11        9.67        7.55      0.73 o 
  -5   2  11        6.76        7.25      0.86 o 
  -4   2  11        6.51        5.53      0.59 o 
  -3   2  11       27.03       25.42      2.06 o 
  -2   2  11       61.54       62.91      3.15 o 
  -1   2  11      101.61       98.00      2.98 o 
   0   2  11      253.15      244.48      4.55 o 
   1   2  11       11.02       13.72      1.13 o 
   2   2  11      312.61      322.54      3.94 o 
   3   2  11        4.19        3.15      0.56 o 
   4   2  11      185.91      181.31      2.58 o 
   5   2  11       24.69       23.48      1.21 o 
   6   2  11        4.60        3.34      0.77 o 
   7   2  11       50.55       52.98      1.82 o 
  -5   3  11      107.24       99.38      2.78 o 
  -4   3  11       51.55       51.27      2.52 o 
  -3   3  11       50.97       48.66      2.75 o 
  -2   3  11      275.46      272.26      6.49 o 
  -1   3  11       12.72        7.57      1.16 o 
   0   3  11       80.64       79.79      2.64 o 
   1   3  11      218.60      207.74      5.20 o 
   2   3  11      694.10      681.37      7.51 o 
   3   3  11      194.00      201.62      3.69 o 
   4   3  11       39.62       41.49      1.69 o 
   5   3  11        7.17        6.40      0.71 o 
   6   3  11      489.51      498.56      4.82 o 
   7   3  11       54.31       49.89      1.74 o 
  -5   4  11      102.03      104.00      2.59 o 
  -4   4  11       69.57       72.52      2.21 o 
  -3   4  11      223.49      228.61      3.34 o 
  -2   4  11       86.68       85.40      3.62 o 
  -1   4  11        0.96        0.44      0.42 o 
   0   4  11      764.48      766.10      6.15 o 
   1   4  11       30.58       28.96      1.21 o 
   2   4  11      254.60      258.84      4.71 o 
   3   4  11      333.85      333.08      6.62 o 
   4   4  11     1033.33     1047.88      8.26 o 
   5   4  11        0.61        0.47      0.45 o 
   6   4  11       18.09       20.72      1.05 o 
   7   4  11      281.16      273.72      3.78 o 
  -4   5  11       65.24       64.64      2.05 o 
  -3   5  11        0.02        0.42      0.29 o 
  -2   5  11      201.03      211.37      5.32 o 
  -1   5  11       48.14       55.39      2.04 o 
   0   5  11      426.94      431.90      5.41 o 
   1   5  11       73.10       63.60      2.03 o 
   2   5  11      871.63      856.46      7.19 o 
   3   5  11      611.05      591.18      8.94 o 
   4   5  11        5.15        3.05      0.76 o 
   5   5  11      549.71      550.62      8.16 o 
   6   5  11      112.54      116.21      3.40 o 
   7   5  11       89.60       90.75      2.30 o 
  -4   6  11      107.97      112.08      1.81 o 
  -3   6  11        7.60        6.45      0.72 o 
  -2   6  11       81.56       82.28      2.08 o 
  -1   6  11        8.17        9.98      0.90 o 
   0   6  11      254.98      247.04      9.48 o 
   1   6  11       72.80       76.39      3.83 o 
   2   6  11      294.67      274.39      4.24 o 
   3   6  11        0.48        1.22      0.44 o 
   4   6  11       20.10       15.50      1.55 o 
   5   6  11       40.06       38.52      2.20 o 
   6   6  11        0.56        1.26      0.58 o 
   7   6  11       25.73       23.33      1.15 o 
  -3   7  11      114.88      116.07      2.48 o 
  -2   7  11       71.17       76.43      2.58 o 
  -1   7  11      146.92      138.15      2.89 o 
   0   7  11        6.75        5.00      0.66 o 
   1   7  11       47.83       40.42      1.64 o 
   2   7  11       34.75       39.95      1.63 o 
   3   7  11       90.25       89.36      2.36 o 
   4   7  11      253.34      261.83      3.74 o 
   5   7  11       23.27       25.69      1.71 o 
   6   7  11       32.53       30.78      1.60 o 
   7   7  11        9.26        7.97      0.61 o 
  -3   8  11      184.33      187.66      3.00 o 
  -2   8  11        2.41        2.07      0.41 o 
  -1   8  11      120.87      125.57      3.33 o 
   0   8  11       65.90       64.21      1.93 o 
   1   8  11       92.83       77.98      3.21 o 
   2   8  11       38.53       36.75      1.22 o 
   3   8  11       13.84        8.11      0.73 o 
   4   8  11        4.16        5.57      0.59 o 
   5   8  11        1.01        1.56      0.54 o 
   6   8  11        1.86        3.11      0.52 o 
  -2   9  11       40.75       42.20      1.42 o 
  -1   9  11       52.54       52.82      1.86 o 
   0   9  11       33.50       31.59      1.22 o 
   1   9  11       24.75       27.13      1.43 o 
   2   9  11        3.23        3.14      0.71 o 
   3   9  11      208.56      197.97      3.17 o 
   4   9  11       13.25       13.40      1.09 o 
   5   9  11       24.08       17.84      0.96 o 
   1  10  11       58.83       60.52      2.24 o 
   2  10  11       10.57        9.98      0.99 o 
   3  10  11       95.05      100.20      2.77 o 
   4  10  11       11.97       12.80      0.94 o 
  -2  -6  12       10.64        9.99      0.65 o 
   1  -6  12        1.32        1.29      0.35 o 
   2  -6  12        2.23        4.48      0.46 o 
  -3  -5  12       48.54       43.97      1.50 o 
  -2  -5  12        7.77        7.55      0.76 o 
  -1  -5  12        1.01        0.82      0.39 o 
   0  -5  12       61.97       61.64      1.99 o 
   1  -5  12       10.78       13.50      1.03 o 
   2  -5  12       67.44       72.55      2.20 o 
   3  -5  12       89.44       91.02      2.12 o 
  -4  -4  12        2.37        2.80      0.30 o 
  -3  -4  12       30.40       32.91      1.11 o 
  -2  -4  12      230.68      233.80      3.13 o 
  -1  -4  12       94.07      102.75      2.99 o 
   0  -4  12       14.26       12.61      1.09 o 
   1  -4  12       19.87       18.75      1.38 o 
   2  -4  12       89.30       83.46      2.75 o 
   3  -4  12        0.00       -0.06      0.35 o 
   4  -4  12       54.90       41.89      1.38 o 
  -4  -3  12       43.54       48.69      1.83 o 
  -3  -3  12      142.28      144.03      3.72 o 
  -2  -3  12        0.28        1.08      0.56 o 
  -1  -3  12       24.80       25.02      1.08 o 
   0  -3  12        8.69        8.84      1.03 o 
   1  -3  12        0.00        0.88      0.59 o 
   2  -3  12      225.69      237.57      5.02 o 
   3  -3  12       42.32       38.34      1.93 o 
   4  -3  12       73.39       77.39      2.25 o 
  -4  -2  12       16.81       15.61      1.16 o 
  -3  -2  12       27.60       27.62      1.80 o 
  -2  -2  12       51.09       44.93      2.38 o 
  -1  -2  12       17.14       21.76      1.42 o 
   0  -2  12      399.40      398.24      6.46 o 
   1  -2  12       44.49       42.09      2.24 o 
   2  -2  12      213.71      211.36      4.90 o 
   3  -2  12       21.82       27.15      1.74 o 
   4  -2  12       33.32       33.88      1.67 o 
  -4  -1  12       36.70       34.88      1.75 o 
  -3  -1  12      230.57      233.69      5.14 o 
  -2  -1  12       62.25       64.63      2.85 o 
  -1  -1  12      256.42      257.23      3.66 o 
   0  -1  12        1.33        2.87      0.68 o 
   1  -1  12       97.81      101.51      3.46 o 
   2  -1  12       45.14       38.13      1.45 o 
   3  -1  12      112.66      110.11      2.45 o 
   4  -1  12       32.15       33.65      1.29 o 
   5  -1  12        9.33        6.61      0.86 o 
   6  -1  12        0.20        0.65      0.32 o 
  -4   0  12       17.28       18.84      1.31 o 
  -3   0  12        4.07        3.34      0.87 o 
  -2   0  12       42.69       40.60      2.43 o 
  -1   0  12      215.31      215.47      5.39 o 
   0   0  12        5.22        6.11      0.98 o 
   1   0  12        0.51        0.83      0.51 o 
   2   0  12       13.90       11.78      0.89 o 
   3   0  12        5.83        8.26      0.78 o 
   4   0  12       18.55       18.81      1.03 o 
   5   0  12        0.03        0.33      0.55 o 
   6   0  12      145.59      158.56      3.32 o 
  -4   1  12      150.11      155.82      2.44 o 
  -3   1  12      138.48      133.68      4.34 o 
  -2   1  12       97.85       96.82      3.82 o 
  -1   1  12      665.57      683.18      9.91 o 
   0   1  12        3.12        3.57      0.78 o 
   1   1  12      266.66      290.26      5.99 o 
   2   1  12       45.25       41.24      2.19 o 
   3   1  12        0.10       -0.67      0.67 o 
   4   1  12      161.98      175.03      3.06 o 
   5   1  12       23.28       26.48      1.81 o 
   6   1  12        0.45        0.74      0.51 o 
  -4   2  12        1.13        0.80      0.32 o 
  -3   2  12        3.41        3.28      0.93 o 
  -2   2  12      109.95      115.23      4.21 o 
  -1   2  12       36.67       35.13      2.39 o 
   0   2  12        2.56        3.17      0.89 o 
   1   2  12     1020.49      999.04     11.47 o 
   2   2  12      126.88      130.68      4.06 o 
   3   2  12      260.81      261.05      3.65 o 
   4   2  12        2.11        1.68      0.35 o 
   5   2  12        0.05        0.75      0.38 o 
   6   2  12       48.99       54.89      2.24 o 
  -4   3  12       41.78       44.43      2.05 o 
  -3   3  12        2.18        1.26      0.69 o 
  -2   3  12      100.64       92.25      3.78 o 
  -1   3  12        9.68        6.01      1.10 o 
   0   3  12      687.52      660.74      9.81 o 
   1   3  12       27.73       36.81      2.31 o 
   2   3  12        4.92        5.17      0.96 o 
   3   3  12      126.66      140.54      4.28 o 
   4   3  12        0.45        1.14      0.34 o 
   5   3  12       41.01       44.99      1.61 o 
   6   3  12       69.36       75.16      1.95 o 
  -4   4  12       69.22       68.78      2.43 o 
  -3   4  12       70.78       71.60      2.93 o 
  -2   4  12      141.72      151.90      4.67 o 
  -1   4  12      830.01      806.05     10.97 o 
   0   4  12       68.43       65.57      2.11 o 
   1   4  12      361.00      335.14      6.84 o 
   2   4  12      202.84      199.11      5.28 o 
   3   4  12      193.33      181.14      4.99 o 
   4   4  12      123.93      141.35      4.27 o 
   5   4  12       81.96       81.77      3.04 o 
   6   4  12        4.85        4.55      0.70 o 
  -4   5  12        1.99        2.13      0.51 o 
  -3   5  12      172.01      172.36      2.43 o 
  -2   5  12      218.12      234.52      5.39 o 
  -1   5  12       40.69       35.07      2.29 o 
   0   5  12       48.43       45.35      1.80 o 
   1   5  12      372.46      385.69      5.06 o 
   2   5  12      224.40      243.12      3.80 o 
   3   5  12       11.78       12.38      1.43 o 
   4   5  12       33.65       33.68      2.17 o 
   5   5  12        5.54        5.41      0.96 o 
   6   5  12       37.57       37.27      1.78 o 
  -3   6  12        6.63        5.75      0.43 o 
  -2   6  12       17.42       13.93      0.89 o 
  -1   6  12        0.83        0.34      0.56 o 
   0   6  12      166.77      174.91      3.42 o 
   1   6  12      157.54      149.65      3.14 o 
   2   6  12        0.23        0.57      0.40 o 
   3   6  12      153.51      158.82      3.03 o 
   4   6  12        5.93        6.47      1.07 o 
   5   6  12       15.78       14.92      1.34 o 
   6   6  12      115.63      125.20      3.07 o 
  -3   7  12        7.21        6.71      0.64 o 
  -2   7  12       11.43        9.54      0.87 o 
  -1   7  12        0.09        0.26      0.40 o 
   0   7  12       46.65       47.69      1.73 o 
   1   7  12        0.29       -0.02      0.38 o 
   2   7  12        0.00        0.34      0.41 o 
   3   7  12       33.57       31.74      1.37 o 
   4   7  12       93.10       98.78      3.33 o 
   5   7  12       34.28       36.15      1.88 o 
   6   7  12       78.57       77.86      2.21 o 
  -2   8  12       44.92       45.59      1.11 o 
  -1   8  12        4.62        3.95      0.64 o 
   0   8  12        6.46        4.63      0.61 o 
   1   8  12       46.16       41.38      1.46 o 
   2   8  12       42.10       39.85      1.47 o 
   3   8  12       23.98       23.11      1.10 o 
   4   8  12        0.50        1.24      0.34 o 
   5   8  12       15.95       15.08      0.70 o 
   6   8  12        7.59        6.74      0.56 o 
  -1   9  12       24.08       22.02      1.27 o 
   0   9  12        0.88        1.34      0.41 o 
   1   9  12        3.21        3.74      0.44 o 
   2   9  12        0.79       -0.01      0.48 o 
   3   9  12        6.78        4.21      0.70 o 
   4   9  12       12.72       15.82      1.05 o 
   1  10  12        0.01       -0.34      0.34 o 
   2  10  12       14.14       15.65      1.05 o 
   3  10  12        3.37        5.17      0.59 o 
  -2  -5  13       46.21       49.78      1.34 o 
   1  -5  13      113.07      119.37      2.28 o 
   2  -5  13       17.30       21.45      0.95 o 
  -3  -4  13       93.45       95.65      1.42 o 
  -2  -4  13       33.41       30.72      1.36 o 
  -1  -4  13      119.47      118.64      2.69 o 
   0  -4  13       11.20       11.24      0.86 o 
   1  -4  13        6.04        4.13      0.62 o 
   2  -4  13        0.02        0.08      0.35 o 
   3  -4  13       16.70       19.85      1.02 o 
  -3  -3  13        1.12        0.31      0.29 o 
  -2  -3  13       54.02       55.77      2.15 o 
  -1  -3  13       15.88       17.73      1.06 o 
   0  -3  13       60.98       56.92      2.15 o 
   1  -3  13        1.22        1.86      0.57 o 
   2  -3  13        0.06        0.89      0.48 o 
   3  -3  13       51.71       55.05      1.99 o 
  -4  -2  13        7.76        9.38      0.71 o 
  -3  -2  13       13.19       10.36      1.00 o 
  -2  -2  13      169.20      172.07      4.14 o 
  -1  -2  13      224.57      218.13      3.05 o 
   0  -2  13      187.25      180.71      4.10 o 
   1  -2  13       40.05       37.64      2.02 o 
   2  -2  13       75.87       71.86      2.73 o 
   3  -2  13       31.70       32.62      1.73 o 
   4  -2  13       22.56       19.71      1.12 o 
  -4  -1  13        4.24        4.05      0.53 o 
  -3  -1  13       60.28       59.80      2.36 o 
  -2  -1  13       11.11        8.50      1.05 o 
  -1  -1  13       10.62        7.61      0.85 o 
   0  -1  13        0.48        0.80      0.49 o 
   1  -1  13      333.26      307.90      5.79 o 
   2  -1  13      101.16       99.39      3.32 o 
   3  -1  13        3.62        7.83      0.95 o 
   4  -1  13       29.92       31.65      1.53 o 
  -4   0  13       65.20       63.77      1.89 o 
  -3   0  13       44.68       48.29      2.17 o 
  -2   0  13       96.36       89.74      3.31 o 
  -1   0  13       48.18       40.94      1.49 o 
   0   0  13        1.15        3.57      0.54 o 
   1   0  13        0.56        0.80      0.61 o 
   2   0  13       60.04       60.97      2.66 o 
   3   0  13       38.81       33.98      1.90 o 
   4   0  13      385.70      395.74      9.99 o 
   5   0  13       59.96       69.56      2.34 o 
  -4   1  13       28.22       26.14      1.15 o 
  -3   1  13      271.32      270.39      3.66 o 
  -2   1  13      186.82      174.48      3.43 o 
  -1   1  13      255.87      268.49      6.05 o 
   0   1  13        0.16        0.03      0.68 o 
   1   1  13       12.80       10.75      1.23 o 
   2   1  13      170.34      154.38      2.94 o 
   3   1  13      118.28      118.29      3.51 o 
   4   1  13      108.21      108.59      2.26 o 
   5   1  13      166.87      163.63      3.87 o 
  -4   2  13        6.69        4.98      0.56 o 
  -3   2  13      118.98      122.47      3.76 o 
  -2   2  13       86.99       95.33      3.66 o 
  -1   2  13       50.36       48.27      2.73 o 
   0   2  13      537.37      504.98      8.46 o 
   1   2  13       48.87       44.99      2.52 o 
   2   2  13      156.11      146.20      4.26 o 
   3   2  13      720.42      680.97      5.98 o 
   4   2  13       14.20       14.08      0.71 o 
   5   2  13      104.91      100.49      3.18 o 
  -4   3  13       71.06       69.21      1.96 o 
  -3   3  13      119.37      123.43      3.65 o 
  -2   3  13       27.42       22.63      1.86 o 
  -1   3  13      894.66      896.78     11.45 o 
   0   3  13       11.79       15.75      1.67 o 
   1   3  13      716.00      685.58      9.79 o 
   2   3  13      205.44      200.39      5.17 o 
   3   3  13       61.09       54.36      2.64 o 
   4   3  13      229.13      225.17      4.96 o 
   5   3  13       48.33       43.83      1.92 o 
  -3   4  13       76.26       68.03      2.52 o 
  -2   4  13      125.61      135.20      4.10 o 
  -1   4  13        0.58        2.73      0.97 o 
   0   4  13       95.46       95.96      3.79 o 
   1   4  13        0.02        0.29      0.62 o 
   2   4  13       42.08       40.98      2.44 o 
   3   4  13       24.94       25.21      1.91 o 
   4   4  13       23.66       23.73      1.76 o 
   5   4  13      118.24      112.04      3.24 o 
   6   4  13       47.09       44.82      1.57 o 
  -3   5  13       32.56       27.40      0.94 o 
  -2   5  13        0.55        0.33      0.30 o 
  -1   5  13        9.20        7.21      1.12 o 
   0   5  13        4.55        4.21      0.96 o 
   1   5  13       32.19       26.21      2.02 o 
   2   5  13        0.42        0.15      0.64 o 
   3   5  13        5.16        2.13      0.75 o 
   4   5  13       25.68       22.21      1.70 o 
   5   5  13        7.75        8.48      1.02 o 
   6   5  13       14.67       13.08      0.93 o 
  -2   6  13        0.02       -0.14      0.35 o 
  -1   6  13       45.46       46.28      2.27 o 
   0   6  13      186.03      169.26      4.55 o 
   1   6  13       34.78       33.03      1.45 o 
   2   6  13      102.66      105.15      2.43 o 
   3   6  13       10.97       13.87      1.40 o 
   4   6  13        1.26        1.37      0.67 o 
   5   6  13        0.15        0.91      0.54 o 
   6   6  13        2.82        3.48      0.52 o 
  -2   7  13       14.62       12.77      0.81 o 
  -1   7  13       47.08       42.79      1.80 o 
   0   7  13       73.04       79.27      2.78 o 
   1   7  13        2.01        1.77      0.63 o 
   2   7  13       17.33       16.27      0.97 o 
   3   7  13      127.58      124.24      2.42 o 
   4   7  13        6.31        8.81      1.01 o 
   5   7  13       74.14       73.69      2.33 o 
  -1   8  13       31.92       30.42      1.28 o 
   0   8  13        2.09        3.00      0.58 o 
   1   8  13      200.89      181.87      2.71 o 
   2   8  13        3.31        6.03      0.58 o 
   3   8  13        4.05        5.02      0.49 o 
   4   8  13       78.48       80.63      2.43 o 
   5   8  13        0.04        0.08      0.26 o 
   0   9  13       77.77       77.68      1.80 o 
   1   9  13        0.04        0.20      0.33 o 
   2   9  13       89.80       97.50      2.61 o 
   3   9  13        0.00        0.75      0.42 o 
   1  -4  14        9.51        9.58      0.67 o 
   2  -4  14        0.06       -0.12      0.21 o 
  -2  -3  14       58.18       51.08      1.56 o 
   0  -3  14        3.44        4.68      0.58 o 
   1  -3  14       45.33       50.15      1.79 o 
   2  -3  14       16.82       17.18      1.07 o 
   3  -3  14        0.19        1.38      0.31 o 
  -3  -2  14       11.84       11.92      0.80 o 
  -2  -2  14       30.31       28.37      1.44 o 
  -1  -2  14       34.45       32.74      1.42 o 
   0  -2  14       51.05       55.51      2.02 o 
   1  -2  14       61.25       74.72      2.48 o 
   2  -2  14       82.35       79.88      2.52 o 
   3  -2  14       11.60       11.45      0.90 o 
  -3  -1  14       37.10       33.31      1.45 o 
  -2  -1  14       86.64       87.94      2.72 o 
  -1  -1  14        0.60        0.12      0.35 o 
   0  -1  14       54.30       54.19      2.16 o 
   1  -1  14       25.45       27.53      1.67 o 
   2  -1  14        4.22        6.15      0.82 o 
   3  -1  14      141.18      152.45      3.43 o 
  -3   0  14       26.67       27.54      1.38 o 
  -2   0  14        5.25        4.51      0.78 o 
  -1   0  14       16.28       14.78      0.83 o 
   0   0  14       13.45       16.23      1.29 o 
   1   0  14        3.13        3.61      0.72 o 
   2   0  14        1.24        1.33      0.53 o 
   3   0  14        3.75        5.22      0.77 o 
  -3   1  14      129.24      135.56      2.96 o 
  -2   1  14        6.43        5.07      0.84 o 
  -1   1  14       63.14       69.77      1.84 o 
   0   1  14        1.64        1.83      0.46 o 
   1   1  14       69.51       67.74      1.92 o 
   2   1  14       10.57        7.33      0.98 o 
   3   1  14       91.00       85.91      2.79 o 
  -3   2  14       85.61       82.20      2.18 o 
  -2   2  14        0.09        0.27      0.22 o 
  -1   2  14       90.37       94.60      3.46 o 
   0   2  14       27.84       23.04      1.80 o 
   1   2  14       85.33       79.92      3.19 o 
   2   2  14       21.62       25.20      1.21 o 
   3   2  14       15.36       14.11      1.41 o 
  -3   3  14       43.27       38.89      0.85 o 
  -2   3  14       59.39       47.24      2.32 o 
  -1   3  14      111.76      110.98      3.77 o 
   0   3  14      136.16      153.19      4.53 o 
   1   3  14       45.83       47.82      2.59 o 
   2   3  14       27.31       35.74      2.18 o 
   3   3  14        4.63        3.33      0.49 o 
   4   3  14        0.00        0.33      0.48 o 
   5   3  14        3.10        0.93      0.35 o 
  -3   4  14        0.02        0.06      0.29 o 
  -2   4  14        5.83        4.06      0.47 o 
  -1   4  14        0.72        1.41      0.59 o 
   0   4  14       24.78       26.55      1.98 o 
   1   4  14       19.88       13.39      1.46 o 
   2   4  14       53.56       50.79      2.58 o 
   3   4  14       10.21        8.68      0.71 o 
   4   4  14       11.24       14.87      1.27 o 
   5   4  14        0.94        0.83      0.43 o 
  -2   5  14       48.89       51.56      1.24 o 
  -1   5  14        0.00        0.10      0.50 o 
   0   5  14       10.40       10.03      1.24 o 
   1   5  14       14.31       14.57      1.48 o 
   2   5  14       23.77       25.71      1.85 o 
   3   5  14        2.80        2.70      0.78 o 
   4   5  14       32.70       28.27      1.73 o 
   5   5  14       24.17       20.72      1.25 o 
  -2   6  14       37.16       32.10      1.10 o 
  -1   6  14        1.96        3.84      0.45 o 
   0   6  14      144.93      153.84      3.98 o 
   1   6  14        9.75        8.57      1.07 o 
   2   6  14       28.70       24.37      1.75 o 
   3   6  14        2.66        3.60      0.75 o 
   4   6  14       61.79       72.54      2.58 o 
   5   6  14       48.57       46.21      1.74 o 
  -1   7  14        0.22        0.23      0.28 o 
   0   7  14       30.70       35.66      1.14 o 
   1   7  14       10.84       16.53      1.25 o 
   2   7  14       23.54       22.88      0.98 o 
   3   7  14       22.27       16.44      1.24 o 
   4   7  14       43.48       46.73      1.86 o 
   5   7  14        4.18        4.33      0.51 o 
   0   8  14        0.23        0.15      0.24 o 
   1   8  14        0.01        0.16      0.23 o 
   2   8  14       12.14       13.98      0.92 o 
   3   8  14        0.12        0.21      0.29 o 
   4   8  14        2.08        2.21      0.44 o 
   0  -2  15        7.69        7.62      0.62 o 
   1  -2  15        0.03        0.33      0.29 o 
   2  -2  15        9.38       11.74      0.81 o 
  -2  -1  15        6.35        7.28      0.65 o 
  -1  -1  15        0.70        0.68      0.34 o 
   0  -1  15        1.38        0.02      0.32 o 
   1  -1  15       21.46       15.31      1.08 o 
   2  -1  15        0.45        0.69      0.37 o 
   3  -1  15       30.22       34.37      1.35 o 
  -2   0  15       21.09       17.78      1.07 o 
  -1   0  15        0.01        0.59      0.28 o 
   0   0  15       11.29       12.38      0.98 o 
   1   0  15       27.45       34.54      1.68 o 
   2   0  15       46.31       46.95      1.92 o 
   3   0  15       40.48       38.38      1.57 o 
  -2   1  15        1.83        1.23      0.29 o 
  -1   1  15       30.20       33.92      1.08 o 
   0   1  15      176.32      172.25      2.62 o 
   1   1  15       37.36       32.35      1.71 o 
   2   1  15       35.49       33.55      1.70 o 
   3   1  15       27.76       34.21      1.57 o 
  -2   2  15       59.94       63.38      2.18 o 
  -1   2  15       59.13       57.96      1.47 o 
   0   2  15       33.80       29.17      1.17 o 
   1   2  15        0.16        0.49      0.33 o 
   2   2  15       33.98       23.57      1.04 o 
   3   2  15       13.08       16.88      1.14 o 
  -2   3  15        0.36        0.36      0.41 o 
  -1   3  15       22.63       20.89      1.48 o 
   0   3  15        3.42        2.79      0.70 o 
   1   3  15       28.30       33.46      1.96 o 
   2   3  15       17.46       17.28      0.94 o 
   3   3  15        5.95        4.81      0.49 o 
   4   3  15       19.78       19.81      1.10 o 
  -2   4  15       62.83       66.96      2.07 o 
  -1   4  15       44.22       49.79      2.15 o 
   0   4  15       83.54       78.79      2.91 o 
   1   4  15        1.51        1.42      0.67 o 
   2   4  15       34.55       34.03      1.95 o 
   3   4  15        1.81        2.14      0.45 o 
   4   4  15        7.23        6.72      0.76 o 
  -1   5  15        1.87        1.57      0.50 o 
   0   5  15       19.26       17.24      1.32 o 
   1   5  15        1.82        2.42      0.71 o 
   2   5  15       68.35       66.30      2.62 o 
   3   5  15       23.40       26.43      1.59 o 
   4   5  15        0.46        0.41      0.41 o 
  -1   6  15        0.87        0.65      0.18 o 
   0   6  15        2.64        2.16      0.51 o 
   1   6  15        4.87        4.18      0.72 o 
   2   6  15      140.25      151.79      3.65 o 
   3   6  15       32.68       38.36      1.79 o 
   4   6  15       82.73       93.60      2.42 o 
   0   7  15        0.57        0.19      0.23 o 
   1   7  15       49.34       52.61      1.22 o 
   2   7  15       12.70       16.07      1.08 o 
   3   7  15       11.22       14.20      0.99 o 
   4   7  15       29.95       31.57      1.24 o 
   1  -1  16        3.80        3.76      0.42 o 
   0   0  16        2.50        2.08      0.37 o 
   1   0  16       55.34       58.97      1.73 o 
   2   0  16       15.51       14.22      0.87 o 
  -1   1  16        5.42        8.08      0.68 o 
   0   1  16        2.39        1.26      0.36 o 
   1   1  16        2.43        2.73      0.48 o 
   2   1  16       42.00       51.72      1.71 o 
   3   1  16       30.36       32.84      1.19 o 
  -1   2  16        5.18        4.51      0.56 o 
   0   2  16        9.42        9.86      0.66 o 
   1   2  16        1.09        0.51      0.25 o 
   2   2  16        9.86        7.03      0.72 o 
   3   2  16       84.87       84.03      1.96 o 
  -1   3  16        4.40        2.76      0.47 o 
   0   3  16        9.63       10.32      0.61 o 
   1   3  16       57.49       55.73      1.39 o 
   2   3  16       26.24       27.98      0.96 o 
  -1   4  16       37.07       35.51      1.39 o 
   0   4  16       89.04       90.58      1.63 o 
   1   4  16        9.33        8.03      0.56 o 
   2   4  16       14.81       13.90      0.69 o 
   3   4  16        5.00        5.49      0.62 o 
   0   5  16       30.62       35.05      1.47 o 
   1   5  16        1.33        1.98      0.31 o 
   2   5  16       23.91       26.41      0.89 o 
   3   5  16       70.96       66.86      1.97 o 
   1   6  16       26.35       23.19      1.16 o 
   2   6  16       29.15       29.95      1.35 o 
                                                 
